# Supplementary material for: N-(4-Chloro­phen­yl)-3-methyl­benzamide
Source: Acta Crystallogr Sect E Struct Rep Online. 2009 Oct 17;65(Pt 11):o2778. doi: 10.1107/S1600536809041956 (PMC2971070; doi:10.1107/S1600536809041956)
Supplement: Supplementary file 2 [file e-65-o2778-Isup2.hkl]

#
# h,k,l, Fc-squared, Fo-squared, sigma(Fo-squared) and status flag
#
data_I
_shelx_title ' b109 P21/C '
_shelx_refln_list_code          4
_shelx_F_calc_maximum      166.82
_exptl_crystal_F_000       512.00
_reflns_d_resolution_high  0.8168
 
loop_
 _symmetry_equiv_pos_as_xyz
 'x, y, z'
 '-x, y+1/2, -z+1/2'
 '-x, -y, -z'
 'x, -y-1/2, z-1/2'
 
_cell_length_a     5.3133
_cell_length_b    13.9256
_cell_length_c    16.3497
_cell_angle_alpha  90.000
_cell_angle_beta   93.180
_cell_angle_gamma  90.000
 
_shelx_F_squared_multiplier     1.000
 
loop_
 _refln_index_h
 _refln_index_k
 _refln_index_l
 _refln_F_squared_calc
 _refln_F_squared_meas
 _refln_F_squared_sigma
 _refln_observed_status
   1   0   0      331.06      295.99      1.21 o
   2   0   0      398.56      382.56      1.40 o
   3   0   0      249.10      265.71      1.16 o
   4   0   0     1487.81     1465.46      4.95 o
   5   0   0       42.07       47.62      0.88 o
   6   0   0       78.73       65.13      2.17 o
   1   1   0        8.58       11.43      0.16 o
   2   1   0       31.16       31.58      0.23 o
   3   1   0       32.22       24.68      0.25 o
   4   1   0       20.87       20.64      0.33 o
   5   1   0      110.39      108.70      0.94 o
   6   1   0        2.56        2.79      1.10 o
   0   2   0     1046.57     1086.87      5.30 o
   1   2   0      286.42      316.67      1.22 o
   2   2   0      154.87      156.94      0.48 o
   3   2   0        0.21        0.19      0.16 o
   4   2   0        0.04        0.20      0.22 o
   5   2   0      330.46      330.37      1.48 o
   6   2   0       17.32       17.82      1.43 o
   1   3   0      360.82      400.37      1.02 o
   2   3   0        0.07        0.72      0.27 o
   3   3   0      553.75      556.21      1.97 o
   4   3   0       36.35       40.15      0.46 o
   5   3   0       32.13       30.83      0.54 o
   6   3   0        6.97        6.02      1.52 o
   0   4   0     2627.58     2615.98      7.26 o
   1   4   0      211.94      223.03      0.84 o
   2   4   0      192.12      206.83      0.91 o
   3   4   0      199.55      234.83      0.86 o
   4   4   0       26.04       22.07      0.43 o
   5   4   0        1.13        0.03      0.40 o
   6   4   0       63.62       73.43      2.22 o
   1   5   0        5.78        6.97      0.23 o
   2   5   0     1541.83     1525.76      4.57 o
   3   5   0       71.30       83.58      0.54 o
   4   5   0       44.42       46.73      0.54 o
   5   5   0       23.46       20.11      0.54 o
   6   5   0        0.01       -0.01      1.20 o
   0   6   0     4254.38     4442.31     14.56 o
   1   6   0      921.04      948.79      1.91 o
   2   6   0        0.33        0.49      0.17 o
   3   6   0        1.43        0.28      0.31 o
   4   6   0       27.51       22.46      0.47 o
   5   6   0       30.86       28.47      0.77 o
   6   6   0        8.66        6.17      1.07 o
   1   7   0      174.78      194.40      0.97 o
   2   7   0      818.56      833.81      4.95 o
   3   7   0       63.62       64.57      0.54 o
   4   7   0       36.51       39.52      0.61 o
   5   7   0       38.85       40.29      1.07 o
   0   8   0      174.55      173.41      1.92 o
   1   8   0       70.90       50.07      0.43 o
   2   8   0        7.51        6.36      0.30 o
   3   8   0      196.85      191.86      1.70 o
   4   8   0        7.39       11.14      0.53 o
   5   8   0       91.67       90.03      1.33 o
   1   9   0      371.75      334.95      1.07 o
   2   9   0      510.24      493.42      1.71 o
   3   9   0       53.55       53.51      0.78 o
   4   9   0      305.71      312.12      2.26 o
   5   9   0        0.11        0.07      1.07 o
   0  10   0      196.34      195.32      1.35 o
   1  10   0      279.22      289.03      1.77 o
   2  10   0        2.68        4.51      0.90 o
   3  10   0     1044.11     1011.69      3.48 o
   4  10   0      100.26       97.72      1.41 o
   5  10   0        1.88        2.75      1.16 o
   1  11   0       68.30       71.32      0.67 o
   2  11   0      116.12      115.37      1.36 o
   3  11   0        4.73        3.22      0.71 o
   4  11   0       26.26       29.57      0.94 o
   0  12   0      395.54      361.72      3.50 o
   1  12   0        3.16        1.65      0.53 o
   2  12   0       32.18       33.17      0.72 o
   3  12   0        3.85        3.95      0.94 o
   4  12   0       23.18       31.20      1.02 o
   1  13   0      398.26      369.06      1.81 o
   2  13   0       70.52       65.65      1.90 o
   3  13   0      128.00      131.34      1.57 o
   4  13   0       25.74       28.54      1.27 o
   0  14   0        7.93       14.80      1.08 o
   1  14   0       41.22       31.97      0.80 o
   2  14   0       16.87       14.07      1.03 o
   3  14   0        1.36        1.88      0.94 o
   1  15   0        5.33        8.79      0.72 o
   2  15   0        0.95        0.84      0.97 o
   3  15   0        2.23        4.59      1.07 o
   0  16   0       94.67       88.14      3.12 o
   1  16   0       28.38       28.19      1.00 o
   2  16   0       11.96       14.47      1.21 o
  -6   1   1        6.12        6.87      1.08 o
  -5   1   1      625.08      618.53      4.49 o
  -4   1   1       49.45       43.08      0.39 o
  -3   1   1      451.36      459.70      1.34 o
  -2   1   1      865.95      787.68      1.80 o
  -1   1   1       87.52       84.22      0.41 o
   1   1   1       13.61        9.56      0.23 o
   2   1   1      718.07      680.74      1.26 o
   3   1   1      181.75      175.04      0.58 o
   4   1   1      295.80      293.40      1.12 o
   5   1   1       35.65       34.35      0.73 o
   6   1   1       62.90       68.09      1.47 o
  -6   2   1        9.97        7.12      1.33 o
  -5   2   1       23.11       27.07      0.61 o
  -4   2   1       64.87       64.99      0.49 o
  -3   2   1      158.96      154.59      0.53 o
  -2   2   1      249.63      235.11      0.67 o
  -1   2   1      112.15       85.67      0.35 o
   0   2   1       30.42       25.46      0.30 o
   1   2   1     1186.03     1186.06      4.90 o
   2   2   1      882.28      991.11      2.78 o
   3   2   1      279.21      268.84      0.83 o
   4   2   1      498.50      512.13      2.52 o
   5   2   1       15.03       11.36      0.64 o
   6   2   1       56.41       56.76      1.46 o
  -6   3   1        0.26       -0.01      1.42 o
  -5   3   1       30.09       32.55      0.57 o
  -4   3   1       17.33       20.23      0.38 o
  -3   3   1     2797.40     3051.57      9.51 o
  -2   3   1     1591.67     1581.35      3.08 o
  -1   3   1       40.03       47.19      0.35 o
   0   3   1      534.03      556.42      1.38 o
   1   3   1     3302.91     3320.82      8.32 o
   2   3   1     3719.53     3814.92     11.45 o
   3   3   1      148.54      189.16      0.98 o
   4   3   1        3.75        3.42      0.30 o
   5   3   1        3.98        3.53      0.60 o
   6   3   1       14.81       16.73      1.41 o
  -6   4   1        0.14        0.83      0.94 o
  -5   4   1        3.57        3.30      0.52 o
  -4   4   1        1.61        1.15      0.32 o
  -3   4   1        0.06        0.14      0.24 o
  -2   4   1      514.75      554.26      2.03 o
  -1   4   1      278.97      318.21      1.15 o
   0   4   1       19.73       17.71      0.23 o
   1   4   1       66.23       67.46      0.34 o
   2   4   1       14.64       14.43      0.26 o
   3   4   1       46.53       45.51      0.43 o
   4   4   1        0.00        0.00      0.36 o
   5   4   1       17.76       12.85      0.59 o
   6   4   1       17.16       18.77      1.30 o
  -6   5   1       28.07       30.84      1.19 o
  -5   5   1       59.85       58.88      0.86 o
  -4   5   1        2.25        0.86      0.40 o
  -3   5   1       30.87       26.90      0.31 o
  -2   5   1      850.22      855.07      2.21 o
  -1   5   1       25.00       26.64      0.35 o
   0   5   1      110.55      114.88      0.53 o
   1   5   1     1295.33     1300.88      2.98 o
   2   5   1      111.85      149.01      1.07 o
   3   5   1       64.61       61.06      0.48 o
   4   5   1       21.11       20.96      0.43 o
   5   5   1       25.30       27.89      0.59 o
   6   5   1        3.32        3.09      1.18 o
  -6   6   1        2.17        2.50      1.07 o
  -5   6   1        4.51        6.71      0.67 o
  -4   6   1      104.23      103.14      1.10 o
  -3   6   1        1.49        1.21      0.29 o
  -2   6   1      146.16      153.11      0.85 o
  -1   6   1      244.28      217.03      0.66 o
   0   6   1     1655.22     1658.38      4.15 o
   1   6   1     1568.06     1665.97      3.62 o
   2   6   1        2.49        4.22      0.25 o
   3   6   1      142.26      151.88      0.65 o
   4   6   1       69.30       67.39      2.00 o
   5   6   1       21.73       23.44      0.78 o
   6   6   1        3.06        4.77      1.04 o
  -5   7   1      123.30      106.55      1.21 o
  -4   7   1      173.61      170.35      1.10 o
  -3   7   1      113.74      104.22      0.71 o
  -2   7   1      257.12      267.43      1.47 o
  -1   7   1      400.30      439.35      1.47 o
   0   7   1     3076.11     3412.76      7.25 o
   1   7   1     1682.54     1799.57      4.26 o
   2   7   1      420.95      409.20      2.02 o
   3   7   1       10.67       11.06      0.38 o
   4   7   1      104.85       90.04      0.93 o
   5   7   1      101.64       96.73      1.36 o
  -5   8   1        3.05        2.43      1.00 o
  -4   8   1        0.03        1.01      0.55 o
  -3   8   1       99.82       92.89      1.24 o
  -2   8   1       24.03       21.95      0.33 o
  -1   8   1      315.35      333.19      1.27 o
   0   8   1      369.41      414.79      1.33 o
   1   8   1      102.82      112.86      0.71 o
   2   8   1       73.38       68.70      0.58 o
   3   8   1        4.53        8.18      0.51 o
   4   8   1       37.10       43.24      0.69 o
   5   8   1       32.81       31.24      1.28 o
  -5   9   1        0.01       -0.01      1.09 o
  -4   9   1      312.03      294.43      1.85 o
  -3   9   1      291.39      297.07      2.62 o
  -2   9   1      185.29      179.20      1.29 o
  -1   9   1       10.16        9.72      0.33 o
   0   9   1        0.17        0.76      0.24 o
   1   9   1       24.80       21.71      0.39 o
   2   9   1      445.22      430.91      2.01 o
   3   9   1      265.57      250.87      2.08 o
   4   9   1       28.31       33.17      0.97 o
   5   9   1       10.40        6.83      0.94 o
  -5  10   1       27.68       32.06      1.33 o
  -4  10   1       91.57       98.32      1.57 o
  -3  10   1       13.79       15.69      1.01 o
  -2  10   1      198.90      196.26      1.55 o
  -1  10   1     1651.46     1554.81      7.26 o
   0  10   1      196.50      183.98      0.85 o
   1  10   1      655.18      644.57      2.30 o
   2  10   1      218.50      231.15      2.30 o
   3  10   1       73.46       75.23      1.29 o
   4  10   1       11.29       14.91      0.99 o
   5  10   1        3.38        0.68      1.07 o
  -4  11   1       34.47       34.14      0.99 o
  -3  11   1        0.33        0.21      0.65 o
  -2  11   1      132.98      133.51      0.99 o
  -1  11   1       61.43       62.23      0.64 o
   0  11   1        6.89        7.93      0.54 o
   1  11   1       82.63       76.17      0.69 o
   2  11   1      387.72      376.04      3.07 o
   3  11   1       41.25       37.99      0.86 o
   4  11   1        1.95        1.87      0.93 o
  -4  12   1        2.52        3.23      1.02 o
  -3  12   1       19.93       17.17      0.96 o
  -2  12   1       56.06       48.29      0.67 o
  -1  12   1      239.89      243.22      1.29 o
   0  12   1       53.21       55.52      0.77 o
   1  12   1      130.86      113.29      0.94 o
   2  12   1        7.24        5.52      0.49 o
   3  12   1       28.29       29.31      1.17 o
   4  12   1        8.36        6.52      0.91 o
  -4  13   1        3.96        5.21      1.00 o
  -3  13   1        0.14        0.50      0.90 o
  -2  13   1       26.29       26.86      0.73 o
  -1  13   1       19.40       16.62      0.59 o
   0  13   1        7.47        5.90      0.64 o
   1  13   1        1.07        1.91      0.61 o
   2  13   1       60.56       59.30      1.27 o
   3  13   1        2.74        2.21      1.03 o
   4  13   1       17.83       18.90      1.15 o
  -3  14   1       20.87       22.36      1.07 o
  -2  14   1       20.14       22.57      0.96 o
  -1  14   1      178.47      175.77      1.15 o
   0  14   1       72.69       69.77      0.98 o
   1  14   1       43.88       42.65      0.93 o
   2  14   1        1.43        2.99      1.00 o
   3  14   1        4.18        4.63      0.96 o
  -3  15   1       99.19      111.17      1.63 o
  -2  15   1       32.80       33.39      1.07 o
  -1  15   1        3.23        6.08      0.79 o
   0  15   1        0.64        1.36      0.69 o
   1  15   1      114.71      111.79      1.36 o
   2  15   1       95.83       91.80      1.52 o
   3  15   1       13.62       18.41      1.14 o
  -2  16   1        3.63        3.98      1.11 o
  -1  16   1       12.85       12.31      0.88 o
   0  16   1       82.48       93.27      1.52 o
   1  16   1        0.19        0.55      0.91 o
   2  16   1        2.45        4.02      1.19 o
   0  17   1        0.64        4.49      1.25 o
  -6   0   2      161.28      168.23      3.17 o
  -5   0   2      529.36      545.02      2.23 o
  -4   0   2       10.27        7.19      0.43 o
  -3   0   2        1.20        1.78      0.28 o
  -2   0   2     3103.63     3145.29     10.07 o
  -1   0   2    27827.86    24585.85    680.25 o
   0   0   2        4.43       13.89      0.78 o
   1   0   2     4671.49     4654.59     21.82 o
   2   0   2       80.88       76.24      0.59 o
   3   0   2       54.27       45.66      0.65 o
   4   0   2        0.24        1.34      0.55 o
   5   0   2      550.88      542.27      5.56 o
   6   0   2       46.24       45.73      2.78 o
  -6   1   2       61.31       55.79      1.97 o
  -5   1   2       72.69       67.46      1.15 o
  -4   1   2       61.99       61.37      0.46 o
  -3   1   2       54.58       43.33      0.30 o
  -2   1   2     1745.25     1758.28      4.11 o
  -1   1   2      397.30      404.01      1.18 o
   0   1   2       73.07       74.78      0.66 o
   1   1   2    18675.10    18967.48     86.49 o
   2   1   2      552.55      542.28      1.64 o
   3   1   2      327.83      343.71      2.14 o
   4   1   2      122.33      117.87      0.69 o
   5   1   2       92.79       90.94      1.00 o
   6   1   2       64.08       66.87      1.33 o
  -6   2   2       23.92       19.05      1.14 o
  -5   2   2        5.86        5.51      0.49 o
  -4   2   2       75.11       74.76      0.54 o
  -3   2   2      330.62      368.03      0.82 o
  -2   2   2     1410.07     1535.48      4.47 o
  -1   2   2      849.15      921.54      2.81 o
   0   2   2       69.03       60.76      1.12 o
   1   2   2      706.10      748.72      1.28 o
   2   2   2      984.62     1078.51      2.68 o
   3   2   2      323.35      324.27      1.05 o
   4   2   2        3.98        2.57      0.36 o
   5   2   2        1.76        1.61      0.40 o
   6   2   2        0.93        0.77      0.95 o
  -6   3   2       39.86       39.99      1.38 o
  -5   3   2      186.27      186.85      1.12 o
  -4   3   2       63.29       55.10      0.52 o
  -3   3   2       28.14       20.32      0.68 o
  -2   3   2       90.22      100.83      0.54 o
  -1   3   2     1217.93     1264.13      3.09 o
   0   3   2     1024.24     1024.91      5.37 o
   1   3   2     3148.32     3153.99     14.17 o
   2   3   2       74.14       61.83      0.43 o
   3   3   2      120.52      113.06      0.55 o
   4   3   2       52.86       49.08      0.43 o
   5   3   2       52.46       55.75      0.81 o
   6   3   2       37.92       35.64      1.54 o
  -6   4   2        6.27        4.81      1.18 o
  -5   4   2        1.17        0.28      0.66 o
  -4   4   2       30.38       23.79      0.41 o
  -3   4   2        2.47        2.74      0.25 o
  -2   4   2       63.49      102.68      0.50 o
  -1   4   2     2183.95     2170.22      4.44 o
   0   4   2      479.04      462.43      2.36 o
   1   4   2      523.39      530.34      1.84 o
   2   4   2      431.37      508.36      1.60 o
   3   4   2      269.82      256.62      1.49 o
   4   4   2       75.94       81.24      0.64 o
   5   4   2       20.66       23.11      0.64 o
   6   4   2        0.29        0.37      1.11 o
  -6   5   2        0.04        0.36      1.00 o
  -5   5   2        0.49        0.32      0.75 o
  -4   5   2      120.61      112.05      0.82 o
  -3   5   2       66.31       58.85      0.41 o
  -2   5   2       60.19       50.72      0.38 o
  -1   5   2      222.28      223.75      0.86 o
   0   5   2     2503.51     2476.70      7.39 o
   1   5   2       25.57       31.74      0.26 o
   2   5   2      366.44      345.71      1.07 o
   3   5   2       62.24       57.83      0.41 o
   4   5   2       45.42       37.85      0.47 o
   5   5   2       23.40       23.03      0.57 o
   6   5   2        2.13        2.95      1.17 o
  -6   6   2        4.35        5.30      1.12 o
  -5   6   2       47.09       49.06      0.98 o
  -4   6   2        1.83        1.50      0.40 o
  -3   6   2       56.69       52.00      0.46 o
  -2   6   2      260.59      275.41      1.09 o
  -1   6   2      262.71      291.83      1.69 o
   0   6   2       64.20       58.49      0.63 o
   1   6   2       34.58       37.63      0.39 o
   2   6   2       32.15       41.40      0.42 o
   3   6   2       95.81       81.64      0.93 o
   4   6   2        2.07        3.17      0.24 o
   5   6   2       49.19       44.66      1.01 o
   6   6   2        5.78        6.72      1.21 o
  -5   7   2        1.19        2.02      0.81 o
  -4   7   2       78.64       80.88      0.86 o
  -3   7   2       13.84       14.68      0.45 o
  -2   7   2      223.77      223.36      1.03 o
  -1   7   2       29.29       32.82      0.36 o
   0   7   2      190.44      184.21      0.77 o
   1   7   2     1064.62     1073.51      3.01 o
   2   7   2       40.65       40.07      0.45 o
   3   7   2        8.24        7.54      0.36 o
   4   7   2       79.64       74.16      1.68 o
   5   7   2        0.00        1.32      0.87 o
  -5   8   2        1.25        0.69      0.79 o
  -4   8   2       64.58       68.97      0.84 o
  -3   8   2      319.91      317.04      3.19 o
  -2   8   2       40.05       40.68      0.34 o
  -1   8   2     1334.86     1306.23      3.71 o
   0   8   2      169.69      144.88      0.75 o
   1   8   2       74.09       69.05      0.44 o
   2   8   2       29.52       33.02      0.42 o
   3   8   2      999.44      982.47      4.74 o
   4   8   2       29.66       26.60      0.70 o
   5   8   2       67.31       68.56      1.25 o
  -5   9   2        0.00        0.05      0.95 o
  -4   9   2      103.14      100.94      2.18 o
  -3   9   2      144.07      145.93      2.48 o
  -2   9   2     1228.86     1163.08      4.96 o
  -1   9   2      252.41      260.52      1.24 o
   0   9   2      257.91      244.02      1.17 o
   1   9   2      241.82      240.98      0.91 o
   2   9   2      264.83      257.47      1.48 o
   3   9   2      335.67      325.05      2.94 o
   4   9   2      107.43      105.07      1.28 o
   5   9   2        1.26        2.80      0.97 o
  -5  10   2        0.93        1.27      1.01 o
  -4  10   2      105.83       95.71      1.09 o
  -3  10   2       49.45       48.88      1.04 o
  -2  10   2     1001.91      961.45      6.37 o
  -1  10   2       12.50       15.06      0.50 o
   0  10   2       82.68       83.76      0.61 o
   1  10   2       29.49       36.89      0.79 o
   2  10   2     1962.93     1923.41      7.39 o
   3  10   2        4.71        3.35      0.48 o
   4  10   2       37.27       35.65      1.06 o
   5  10   2        6.51        4.59      0.96 o
  -4  11   2       29.78       36.11      1.07 o
  -3  11   2       71.87       63.10      0.82 o
  -2  11   2      127.12      119.61      0.80 o
  -1  11   2       17.28       19.75      0.46 o
   0  11   2       49.70       44.83      0.63 o
   1  11   2       35.20       40.54      0.73 o
   2  11   2        0.66        2.09      0.48 o
   3  11   2        2.56        3.50      0.70 o
   4  11   2        8.71       10.40      0.99 o
  -4  12   2       17.33       19.23      1.03 o
  -3  12   2        4.10        5.17      0.87 o
  -2  12   2        0.48        0.38      0.35 o
  -1  12   2      731.04      713.95      2.64 o
   0  12   2       80.83       72.90      0.94 o
   1  12   2       89.72       86.97      0.90 o
   2  12   2        1.86        1.62      0.61 o
   3  12   2      191.25      203.77      1.94 o
   4  12   2       21.65       24.51      1.11 o
  -4  13   2       43.70       43.30      1.38 o
  -3  13   2       29.47       29.70      1.06 o
  -2  13   2      178.79      167.60      1.20 o
  -1  13   2       22.47       19.23      0.55 o
   0  13   2       13.66       14.40      0.67 o
   1  13   2      115.57      119.30      1.01 o
   2  13   2        6.75        5.12      0.76 o
   3  13   2       30.22       32.13      1.26 o
   4  13   2        7.09        6.14      0.98 o
  -3  14   2       15.44       18.53      1.06 o
  -2  14   2        0.17        1.14      0.70 o
  -1  14   2        0.18        0.32      0.56 o
   0  14   2       61.43       61.28      0.93 o
   1  14   2       53.98       49.66      1.12 o
   2  14   2       25.47       26.23      1.13 o
   3  14   2        0.52       -0.01      1.02 o
  -3  15   2        8.60       12.16      1.11 o
  -2  15   2        3.75        3.63      0.94 o
  -1  15   2        0.02        0.55      0.75 o
   0  15   2       15.15       15.29      0.78 o
   1  15   2        6.06        4.53      0.92 o
   2  15   2        9.27        8.61      1.06 o
  -2  16   2       88.66      103.93      1.50 o
  -1  16   2       31.67       34.06      1.00 o
   0  16   2       79.85       89.98      1.25 o
   1  16   2       18.15       23.11      1.11 o
   2  16   2      119.43      128.55      1.83 o
  -6   1   3       42.46       43.22      1.67 o
  -5   1   3      132.64      134.27      1.46 o
  -4   1   3       39.76       43.61      0.50 o
  -3   1   3      146.85      138.42      0.52 o
  -2   1   3      472.29      473.14      1.47 o
  -1   1   3     3732.71     3693.34     13.38 o
   0   1   3     1017.76     1089.10      6.42 o
   1   1   3      547.75      554.87      1.96 o
   2   1   3      823.93      835.05      2.15 o
   3   1   3        2.96        1.28      0.30 o
   4   1   3       12.94       14.95      0.46 o
   5   1   3      420.10      430.00      2.10 o
   6   1   3        9.62        9.60      0.91 o
  -6   2   3       12.67        9.64      1.07 o
  -5   2   3       85.35       80.50      0.85 o
  -4   2   3      267.64      267.35      1.00 o
  -3   2   3       43.90       32.41      0.32 o
  -2   2   3     1765.82     1827.03      7.08 o
  -1   2   3     2377.57     2354.19      6.50 o
   0   2   3     1483.26     1489.48      4.86 o
   1   2   3     1884.81     1897.23      6.79 o
   2   2   3     2407.98     2460.78      6.79 o
   3   2   3      778.73      803.34      3.05 o
   4   2   3      134.33      128.01      0.74 o
   5   2   3      102.76      110.62      1.18 o
   6   2   3        1.85        2.71      0.89 o
  -6   3   3        1.59        0.81      1.12 o
  -5   3   3       12.53       11.52      0.53 o
  -4   3   3      255.96      262.59      1.22 o
  -3   3   3     1118.60     1141.42      5.05 o
  -2   3   3      147.45      176.87      1.16 o
  -1   3   3       80.11       96.00      0.51 o
   0   3   3       72.75       77.36      0.72 o
   1   3   3      847.00      836.37      1.55 o
   2   3   3      143.04      185.52      0.65 o
   3   3   3      229.53      270.10      1.28 o
   4   3   3      193.45      200.10      1.01 o
   5   3   3       26.16       25.77      0.52 o
   6   3   3       32.72       35.50      1.22 o
  -6   4   3       19.11       19.82      1.16 o
  -5   4   3       43.68       42.02      0.85 o
  -4   4   3       82.99       71.77      0.77 o
  -3   4   3        5.30        9.24      0.27 o
  -2   4   3     1214.16     1331.35      4.18 o
  -1   4   3      419.02      435.47      1.32 o
   0   4   3      299.79      305.46      1.66 o
   1   4   3       54.70       58.28      0.45 o
   2   4   3        6.75        8.09      0.27 o
   3   4   3      268.49      274.75      1.06 o
   4   4   3        7.34        7.49      0.33 o
   5   4   3       10.66        9.85      0.68 o
   6   4   3        2.02        1.96      1.03 o
  -6   5   3       18.36       18.41      1.10 o
  -5   5   3        0.54        1.08      0.82 o
  -4   5   3       45.31       51.22      0.55 o
  -3   5   3      123.51      144.42      0.85 o
  -2   5   3      211.38      241.17      0.80 o
  -1   5   3     1195.51     1277.23      4.43 o
   0   5   3       54.85       52.97      0.61 o
   1   5   3       13.47        6.69      0.27 o
   2   5   3       28.34       23.56      0.35 o
   3   5   3        1.51        2.05      0.23 o
   4   5   3       72.61       70.56      0.69 o
   5   5   3       68.07       66.36      0.90 o
   6   5   3       15.01       15.39      1.18 o
  -6   6   3       10.46       12.53      1.30 o
  -5   6   3       45.76       49.84      1.13 o
  -4   6   3       21.41       18.17      0.41 o
  -3   6   3       11.98       11.04      0.32 o
  -2   6   3      433.70      407.56      2.18 o
  -1   6   3     1130.05     1105.98      3.80 o
   0   6   3     2658.01     2870.47      9.60 o
   1   6   3       96.70      119.91      0.56 o
   2   6   3      574.74      581.98      1.75 o
   3   6   3      162.70      167.77      1.13 o
   4   6   3       48.87       50.16      1.37 o
   5   6   3        0.83        0.02      0.74 o
  -5   7   3       28.27       29.31      0.99 o
  -4   7   3        7.58        6.00      0.43 o
  -3   7   3       82.82       75.78      0.72 o
  -2   7   3        0.02        0.34      0.21 o
  -1   7   3      696.81      780.44      3.18 o
   0   7   3     1582.17     1637.52      4.25 o
   1   7   3      114.09       99.41      0.57 o
   2   7   3       34.67       30.83      0.42 o
   3   7   3        9.05       12.49      0.41 o
   4   7   3       59.25       49.52      1.61 o
   5   7   3       34.85       33.58      1.04 o
  -5   8   3       14.42       12.35      0.95 o
  -4   8   3      185.31      167.58      1.37 o
  -3   8   3      104.08       93.58      0.87 o
  -2   8   3      143.76      138.35      1.04 o
  -1   8   3      329.34      349.86      2.17 o
   0   8   3       71.29       70.21      0.61 o
   1   8   3       58.08       60.38      0.52 o
   2   8   3        7.61       13.26      0.43 o
   3   8   3       18.80       16.78      0.49 o
   4   8   3       27.21       27.68      0.64 o
   5   8   3       62.56       56.51      1.13 o
  -5   9   3        3.99        1.77      1.06 o
  -4   9   3      107.57      112.74      2.05 o
  -3   9   3      895.70      876.50     11.07 o
  -2   9   3      515.93      497.71      5.43 o
  -1   9   3       89.21       91.15      0.76 o
   0   9   3      303.04      286.37      1.06 o
   1   9   3      506.00      479.89      1.48 o
   2   9   3       51.27       49.86      0.77 o
   3   9   3      128.61      133.96      1.42 o
   4   9   3       36.73       31.66      1.02 o
   5   9   3       71.89       93.36      1.73 o
  -5  10   3        2.82        4.20      1.09 o
  -4  10   3       12.23       16.34      0.73 o
  -3  10   3        2.72        3.25      0.45 o
  -2  10   3      352.77      344.34      1.38 o
  -1  10   3       62.46       63.12      0.54 o
   0  10   3      584.99      562.39      1.86 o
   1  10   3      143.85      137.65      0.98 o
   2  10   3        7.06        9.07      0.52 o
   3  10   3        0.75        0.40      0.47 o
   4  10   3       29.34       24.71      0.97 o
   5  10   3        0.16        1.26      1.02 o
  -4  11   3        2.96        4.70      0.87 o
  -3  11   3        1.23        1.16      0.62 o
  -2  11   3        2.39        1.78      0.40 o
  -1  11   3       52.90       52.70      0.58 o
   0  11   3      824.63      764.47      4.81 o
   1  11   3      695.73      666.69      2.22 o
   2  11   3      722.20      715.72      3.86 o
   3  11   3        2.43        2.42      0.59 o
   4  11   3        4.25        2.73      0.91 o
  -4  12   3        3.97        4.68      1.04 o
  -3  12   3       16.95       16.94      0.91 o
  -2  12   3       23.08       23.71      0.51 o
  -1  12   3        2.91        3.98      0.46 o
   0  12   3       58.13       49.48      0.75 o
   1  12   3       37.32       36.34      0.63 o
   2  12   3       32.56       32.50      0.70 o
   3  12   3        0.02        2.27      0.94 o
   4  12   3        0.72        0.25      0.99 o
  -4  13   3        0.08        0.46      1.27 o
  -3  13   3       13.76       13.36      0.98 o
  -2  13   3       39.91       35.28      0.90 o
  -1  13   3       38.54       29.48      0.55 o
   0  13   3        0.99        0.18      0.57 o
   1  13   3       90.28       84.58      0.99 o
   2  13   3        4.80        3.69      1.04 o
   3  13   3       44.39       50.77      1.37 o
   4  13   3        1.06        0.63      1.01 o
  -3  14   3        7.64        9.20      1.01 o
  -2  14   3       61.65       63.02      0.99 o
  -1  14   3       47.71       44.78      1.06 o
   0  14   3       34.53       31.76      0.79 o
   1  14   3        9.32       11.58      0.92 o
   2  14   3       11.95       14.78      1.08 o
   3  14   3       18.14       20.19      1.19 o
  -2  15   3       26.48       32.44      1.14 o
  -1  15   3       13.93       14.51      0.88 o
   0  15   3      144.06      143.44      1.27 o
   1  15   3      153.40      146.65      1.84 o
   2  15   3       17.09       20.26      1.15 o
  -2  16   3       58.15       60.11      1.56 o
  -1  16   3       59.55       78.38      1.29 o
   0  16   3        1.52        3.56      0.94 o
   1  16   3       15.46       19.63      1.49 o
  -6   0   4      214.08      234.90      6.17 o
  -5   0   4      120.73      123.82      2.77 o
  -4   0   4        1.23        1.60      0.44 o
  -3   0   4        0.99        1.27      0.26 o
  -2   0   4      862.06      864.19      2.07 o
  -1   0   4     2659.45     2717.01     13.10 o
   0   0   4    20745.89    21361.85     73.09 o
   1   0   4    18094.13    17916.02    318.12 o
   2   0   4     1669.68     1622.08      6.61 o
   3   0   4       21.65       21.74      0.54 o
   4   0   4      477.99      454.55      2.17 o
   5   0   4       11.48       13.23      0.82 o
   6   0   4       25.74       27.87      1.54 o
  -6   1   4        0.18        0.85      1.10 o
  -5   1   4      284.52      297.89      2.59 o
  -4   1   4      140.54      134.52      1.19 o
  -3   1   4       34.80       37.91      0.35 o
  -2   1   4      113.01      127.76      0.50 o
  -1   1   4     8989.11     8942.80     59.36 o
   0   1   4    16588.76    16902.64     87.98 o
   1   1   4     1101.92     1079.69      2.82 o
   2   1   4        0.04        0.00      0.30 o
   3   1   4      272.33      238.92      1.15 o
   4   1   4      200.01      199.06      1.15 o
   5   1   4        0.88        2.10      0.56 o
   6   1   4        0.62        2.54      0.88 o
  -6   2   4        2.11        0.92      1.18 o
  -5   2   4      106.54      103.76      2.01 o
  -4   2   4      361.95      342.92      3.05 o
  -3   2   4      246.80      277.04      1.22 o
  -2   2   4        1.88        2.68      0.25 o
  -1   2   4     1570.99     1576.58      6.11 o
   0   2   4     1328.98     1346.78      5.84 o
   1   2   4      868.93      889.48      1.91 o
   2   2   4       73.17       97.76      0.49 o
   3   2   4       67.39       74.08      0.63 o
   4   2   4       74.91       73.75      0.71 o
   5   2   4      103.35      105.11      1.19 o
   6   2   4       13.22       13.76      0.96 o
  -6   3   4       15.76       14.52      1.38 o
  -5   3   4       28.03       23.13      0.72 o
  -4   3   4        0.16        0.44      0.46 o
  -3   3   4        0.35        2.58      0.25 o
  -2   3   4      481.03      499.90      3.34 o
  -1   3   4      120.45      116.76      0.70 o
   0   3   4      670.17      638.10      1.91 o
   1   3   4      363.97      327.70      1.05 o
   2   3   4      823.56      850.09      3.48 o
   3   3   4        1.10        0.96      0.32 o
   4   3   4       92.40       88.64      0.67 o
   5   3   4        0.04        0.03      0.41 o
   6   3   4       16.58       21.14      1.07 o
  -6   4   4        0.15       -0.01      1.15 o
  -5   4   4      142.15      135.17      1.33 o
  -4   4   4        0.01        0.00      0.43 o
  -3   4   4        4.50        5.88      0.25 o
  -2   4   4      668.43      644.98      2.10 o
  -1   4   4      714.94      723.27      1.95 o
   0   4   4      156.31      145.04      0.95 o
   1   4   4       82.51       93.04      0.76 o
   2   4   4      982.64      969.68      4.47 o
   3   4   4      364.98      370.77      2.34 o
   4   4   4       16.91       15.22      0.40 o
   5   4   4        0.37        0.86      0.62 o
   6   4   4       35.41       41.36      1.22 o
  -6   5   4        7.75        7.41      1.14 o
  -5   5   4       10.68        8.82      0.96 o
  -4   5   4       33.59       32.14      0.61 o
  -3   5   4      163.77      155.21      0.67 o
  -2   5   4      462.26      474.48      2.05 o
  -1   5   4      178.91      216.63      0.93 o
   0   5   4      158.63      156.54      0.71 o
   1   5   4      626.21      588.21      2.57 o
   2   5   4        0.12        1.86      0.25 o
   3   5   4      145.97      154.84      1.52 o
   4   5   4       70.98       67.83      0.86 o
   5   5   4        9.72       10.98      0.65 o
   6   5   4       33.14       33.34      1.24 o
  -6   6   4        4.31        5.85      1.47 o
  -5   6   4        3.69        6.49      0.97 o
  -4   6   4       47.53       44.95      0.59 o
  -3   6   4        8.03        9.19      0.34 o
  -2   6   4       46.62       42.91      0.67 o
  -1   6   4       26.29       36.66      0.44 o
   0   6   4     3291.20     3563.74     11.93 o
   1   6   4      402.69      387.74      1.70 o
   2   6   4      233.55      234.39     13.49 o
   3   6   4        1.51        1.74      0.25 o
   4   6   4      107.57       92.75      1.35 o
   5   6   4        2.95        2.08      0.77 o
  -5   7   4       43.96       45.72      1.16 o
  -4   7   4       12.04       14.46      0.54 o
  -3   7   4      220.21      217.45      2.01 o
  -2   7   4       17.19       18.29      0.33 o
  -1   7   4      100.71      102.29      0.79 o
   0   7   4      479.24      453.46      2.42 o
   1   7   4       47.04       38.71      0.42 o
   2   7   4       36.53       37.22      0.39 o
   3   7   4        9.04       10.71      0.39 o
   4   7   4       10.78       11.28      0.55 o
   5   7   4       11.57        9.24      0.84 o
  -5   8   4       14.72       13.35      0.97 o
  -4   8   4        0.10        0.41      0.50 o
  -3   8   4      102.21       92.55      0.95 o
  -2   8   4      351.61      341.03      2.50 o
  -1   8   4      721.78      705.97      4.05 o
   0   8   4      174.79      162.06      0.69 o
   1   8   4      132.72      115.27      0.69 o
   2   8   4     1190.77     1198.54      5.80 o
   3   8   4      226.08      216.22      1.16 o
   4   8   4      198.92      203.68      1.33 o
   5   8   4       41.15       38.87      1.00 o
  -5   9   4       52.50       51.48      1.36 o
  -4   9   4       27.23       28.00      0.96 o
  -3   9   4      835.26      827.79      8.39 o
  -2   9   4        0.75        2.84      0.40 o
  -1   9   4      112.11      100.18      1.09 o
   0   9   4      203.68      212.59      1.03 o
   1   9   4      299.87      301.89      1.32 o
   2   9   4        6.70        9.79      0.63 o
   3   9   4      215.00      216.86      1.38 o
   4   9   4      245.59      240.72      2.38 o
   5   9   4        1.24        2.75      0.92 o
  -5  10   4        3.39        2.92      1.08 o
  -4  10   4       29.94       34.18      0.82 o
  -3  10   4      334.58      309.80      2.02 o
  -2  10   4        3.55        3.00      0.31 o
  -1  10   4      187.35      167.72      1.99 o
   0  10   4        0.43        2.83      0.37 o
   1  10   4      320.24      337.09      1.46 o
   2  10   4        8.16        6.98      0.47 o
   3  10   4       88.18       92.07      1.02 o
   4  10   4      134.13      123.48      1.42 o
   5  10   4       17.44       18.31      1.19 o
  -4  11   4       78.38       69.73      1.26 o
  -3  11   4       10.41       11.55      0.54 o
  -2  11   4        9.32        9.49      0.48 o
  -1  11   4      142.00      140.15      1.69 o
   0  11   4       23.88       25.11      0.70 o
   1  11   4       38.97       36.42      0.87 o
   2  11   4        0.01        1.81      0.28 o
   3  11   4      177.05      172.32      1.63 o
   4  11   4        7.52       10.68      0.99 o
  -4  12   4       57.73       62.79      1.79 o
  -3  12   4       66.33       65.31      1.05 o
  -2  12   4      357.91      352.64      2.20 o
  -1  12   4       38.75       32.56      0.56 o
   0  12   4      206.53      171.40      0.80 o
   1  12   4        0.69        1.67      0.50 o
   2  12   4       92.94       94.65      1.18 o
   3  12   4       16.60       22.09      1.08 o
   4  12   4        1.02        0.86      0.94 o
  -4  13   4        3.72        3.74      1.22 o
  -3  13   4       28.62       26.14      1.11 o
  -2  13   4       80.70       81.96      1.42 o
  -1  13   4       10.91       12.54      0.59 o
   0  13   4       11.15       18.77      0.65 o
   1  13   4        1.13        2.18      0.64 o
   2  13   4      107.69      107.45      1.46 o
   3  13   4       23.68       27.85      1.12 o
  -3  14   4        0.58        1.21      1.01 o
  -2  14   4        6.10        6.05      0.76 o
  -1  14   4      210.04      195.24      1.38 o
   0  14   4        6.58        7.07      0.64 o
   1  14   4        0.54        1.88      0.84 o
   2  14   4       56.55       50.52      1.47 o
   3  14   4       33.28       39.84      1.36 o
  -2  15   4        9.51        8.89      1.00 o
  -1  15   4       57.14       56.05      1.00 o
   0  15   4        9.96        6.72      0.93 o
   1  15   4        7.22        6.63      1.03 o
   2  15   4        5.68        5.95      1.03 o
  -1  16   4       70.35       67.93      1.49 o
   0  16   4        4.90        7.24      0.99 o
   1  16   4       38.29       45.85      1.77 o
  -6   1   5       16.93       16.10      1.33 o
  -5   1   5      123.53      122.36      1.18 o
  -4   1   5      623.29      604.04      2.47 o
  -3   1   5        0.31        0.14      0.26 o
  -2   1   5      166.29      214.24      0.93 o
  -1   1   5      683.18      728.95      1.93 o
   0   1   5     6767.95     6684.24     32.13 o
   1   1   5      964.15      943.09      2.38 o
   2   1   5      185.53      210.14      1.29 o
   3   1   5      202.31      200.77      0.82 o
   4   1   5      688.10      701.60      3.15 o
   5   1   5        7.97        8.97      0.58 o
   6   1   5       11.90       11.62      0.95 o
  -6   2   5        9.78        7.16      1.21 o
  -5   2   5       83.89       88.14      1.18 o
  -4   2   5        0.36        0.89      0.44 o
  -3   2   5     1095.72     1115.68      5.06 o
  -2   2   5      625.75      635.22      2.62 o
  -1   2   5     1422.44     1445.82      4.78 o
   0   2   5        7.92        9.70      0.44 o
   1   2   5     1402.42     1395.36      4.72 o
   2   2   5       15.76       14.24      0.32 o
   3   2   5      477.47      447.22      1.43 o
   4   2   5        8.11        7.19      0.51 o
   5   2   5       31.11       31.04      0.71 o
   6   2   5       23.16       24.59      0.90 o
  -6   3   5        0.63       -0.01      1.27 o
  -5   3   5       54.17       55.29      0.96 o
  -4   3   5      391.36      401.60      2.91 o
  -3   3   5      246.85      281.57      1.73 o
  -2   3   5      181.26      237.55      1.09 o
  -1   3   5      278.91      292.12      1.13 o
   0   3   5      494.00      491.37      2.44 o
   1   3   5       26.98       21.77      0.37 o
   2   3   5      306.57      367.88      2.56 o
   3   3   5       95.01      102.32      0.60 o
   4   3   5      126.64      130.93      0.84 o
   5   3   5       16.65       16.68      0.57 o
   6   3   5        1.66        1.74      1.01 o
  -6   4   5        5.44        2.58      1.50 o
  -5   4   5       22.97       20.55      0.92 o
  -4   4   5       33.39       36.88      0.65 o
  -3   4   5        0.28        1.29      0.25 o
  -2   4   5      152.18      154.79      0.56 o
  -1   4   5      346.52      407.52      1.35 o
   0   4   5       67.28       68.39      0.79 o
   1   4   5      245.59      266.42      1.69 o
   2   4   5      285.22      274.94      1.30 o
   3   4   5        6.96        7.57      0.28 o
   4   4   5        9.35        7.67      0.37 o
   5   4   5        5.43        5.12      0.67 o
   6   4   5        1.48        1.71      1.00 o
  -6   5   5        0.23        0.65      1.28 o
  -5   5   5       24.72       19.10      1.13 o
  -4   5   5       93.08       91.59      0.83 o
  -3   5   5       30.67       33.47      0.50 o
  -2   5   5      265.84      288.29      1.50 o
  -1   5   5        0.66        2.50      0.33 o
   0   5   5      911.64      890.67      3.81 o
   1   5   5       53.79       54.15      0.56 o
   2   5   5       47.81       44.75      0.43 o
   3   5   5      186.59      185.15      1.07 o
   4   5   5       67.43       69.89      0.68 o
   5   5   5        3.82        3.12      0.64 o
  -5   6   5        1.33        1.44      1.02 o
  -4   6   5       67.23       64.25      1.90 o
  -3   6   5       39.99       34.03      0.50 o
  -2   6   5      697.65      724.26      2.60 o
  -1   6   5      726.95      763.70      2.86 o
   0   6   5     1031.98     1081.12      5.42 o
   1   6   5      451.90      472.40      1.38 o
   2   6   5      117.78      103.37      1.13 o
   3   6   5       52.34       50.45      0.57 o
   4   6   5       11.25        8.19      0.42 o
   5   6   5       39.42       32.08      0.81 o
  -5   7   5      118.95      124.97      2.08 o
  -4   7   5        0.46        0.27      0.38 o
  -3   7   5      211.63      185.81      3.31 o
  -2   7   5       22.46       29.32      0.36 o
  -1   7   5     1970.11     1930.85     32.42 o
   0   7   5       48.46       41.24      0.44 o
   1   7   5      904.42      880.17      3.50 o
   2   7   5      118.44      107.91      0.59 o
   3   7   5       20.73       21.81      0.51 o
   4   7   5        1.84        0.63      0.47 o
   5   7   5        2.52        5.03      0.80 o
  -5   8   5        4.78        5.82      1.14 o
  -4   8   5       17.14       12.90      0.63 o
  -3   8   5        1.34        1.43      0.50 o
  -2   8   5       52.52       51.89      0.54 o
  -1   8   5      112.71      114.73      1.00 o
   0   8   5       86.17      104.92      0.62 o
   1   8   5       16.34       18.84      0.39 o
   2   8   5       13.49       12.46      0.40 o
   3   8   5        1.74        2.38      0.46 o
   4   8   5        2.01        1.97      0.74 o
   5   8   5       21.93       23.12      1.07 o
  -5   9   5       26.02       28.10      1.24 o
  -4   9   5       72.87       79.57      1.14 o
  -3   9   5      902.21      861.42      7.27 o
  -2   9   5       48.43       49.52      0.57 o
  -1   9   5       40.86       34.75      0.66 o
   0   9   5        5.80        9.46      0.36 o
   1   9   5       72.88       75.74      0.63 o
   2   9   5      299.37      299.49      1.83 o
   3   9   5      115.50      104.81      1.10 o
   4   9   5        5.89       11.41      0.80 o
   5   9   5        6.32        7.28      0.99 o
  -5  10   5       33.32       34.48      1.61 o
  -4  10   5        0.58        3.77      0.90 o
  -3  10   5        4.38        7.84      0.66 o
  -2  10   5      161.32      148.55      0.96 o
  -1  10   5        9.45        8.90      0.51 o
   0  10   5       53.24       49.02      0.56 o
   1  10   5      322.61      318.40      1.93 o
   2  10   5       30.86       27.73      0.52 o
   3  10   5       60.02       68.30      0.76 o
   4  10   5        4.03        4.67      0.81 o
  -4  11   5       27.34       30.45      1.16 o
  -3  11   5       15.99       17.53      0.59 o
  -2  11   5        9.85        8.33      0.31 o
  -1  11   5      678.70      656.96      6.32 o
   0  11   5      378.47      360.85      1.30 o
   1  11   5      754.75      726.12      4.29 o
   2  11   5       27.13       24.70      1.02 o
   3  11   5        1.00        2.88      0.67 o
   4  11   5       26.83       31.83      1.06 o
  -4  12   5       40.90       42.55      1.51 o
  -3  12   5       11.06        9.78      0.90 o
  -2  12   5       20.71       21.67      0.54 o
  -1  12   5       47.35       41.65      0.73 o
   0  12   5      195.06      202.29      1.08 o
   1  12   5      104.49       86.52      2.33 o
   2  12   5        6.32        6.20      0.57 o
   3  12   5       70.52       67.70      1.29 o
   4  12   5        8.86        6.30      0.94 o
  -3  13   5        5.67        7.41      0.92 o
  -2  13   5        4.43        6.48      0.72 o
  -1  13   5        0.87        1.26      0.63 o
   0  13   5       70.55       57.88      1.20 o
   1  13   5        4.85        3.52      0.56 o
   2  13   5       14.82       13.46      1.05 o
   3  13   5        0.48        3.45      0.99 o
  -3  14   5      114.37      137.85      2.02 o
  -2  14   5        3.49        3.12      0.74 o
  -1  14   5        5.91        6.60      0.70 o
   0  14   5        0.25        0.35      0.57 o
   1  14   5      131.29      132.71      1.69 o
   2  14   5       61.26       65.77      1.36 o
   3  14   5       21.12       26.82      1.16 o
  -2  15   5        0.27        1.79      0.93 o
  -1  15   5       61.20       65.88      1.41 o
   0  15   5      145.84      138.06      1.60 o
   1  15   5        7.82        9.09      1.05 o
   2  15   5        0.99        1.89      1.09 o
  -1  16   5       33.35       36.55      1.64 o
   0  16   5        0.05        1.81      0.95 o
   1  16   5       15.47       15.99      1.47 o
  -6   0   6        4.82        4.39      1.83 o
  -5   0   6       38.38       44.29      1.78 o
  -4   0   6       26.02       24.43      1.01 o
  -3   0   6      515.47      514.21      3.10 o
  -2   0   6       31.40       30.00      0.50 o
  -1   0   6     3857.35     3950.28     14.71 o
   0   0   6       28.21       25.90      0.38 o
   1   0   6     4950.42     4978.13     23.13 o
   2   0   6     1648.56     1504.74     77.89 o
   3   0   6       17.31       18.94      0.56 o
   4   0   6        9.43        7.67      0.72 o
   5   0   6        1.42        0.95      0.91 o
   6   0   6       93.99      104.79      2.12 o
  -6   1   6       39.17       41.15      1.53 o
  -5   1   6       31.15       33.55      2.54 o
  -4   1   6        2.92        2.62      0.31 o
  -3   1   6       96.31       84.13      0.81 o
  -2   1   6     1025.78     1016.92      5.02 o
  -1   1   6      524.17      510.89      1.57 o
   0   1   6     1232.43     1203.58      3.20 o
   1   1   6      850.94      916.57      2.46 o
   2   1   6     1025.58     1067.54     12.26 o
   3   1   6       86.19       86.81      0.51 o
   4   1   6       57.52       55.62      0.66 o
   5   1   6       22.36       21.33      0.73 o
   6   1   6        4.11        3.49      0.91 o
  -6   2   6        1.13        0.40      1.26 o
  -5   2   6      124.40      118.48      1.10 o
  -4   2   6        0.08        0.25      0.35 o
  -3   2   6      164.05      156.42      0.85 o
  -2   2   6     1969.16     2118.61      6.75 o
  -1   2   6      165.23      171.05      0.89 o
   0   2   6      201.38      209.52      0.79 o
   1   2   6      673.90      696.05      2.05 o
   2   2   6     1491.58     1598.66      6.22 o
   3   2   6      172.14      175.53      0.71 o
   4   2   6      138.11      133.96      0.83 o
   5   2   6       62.26       59.92      0.85 o
   6   2   6       11.27       12.72      0.94 o
  -6   3   6        9.90       10.04      1.12 o
  -5   3   6       23.80       19.56      0.86 o
  -4   3   6      579.84      572.10      2.71 o
  -3   3   6        5.07        6.70      0.31 o
  -2   3   6      153.05      157.35      0.97 o
  -1   3   6       94.24       86.57      0.65 o
   0   3   6     2158.95     2077.34      7.56 o
   1   3   6        0.26        2.65      0.50 o
   2   3   6       39.89       42.31      1.30 o
   3   3   6        1.00        1.01      0.35 o
   4   3   6       93.59      102.43      0.78 o
   5   3   6       22.26       22.32      0.68 o
  -6   4   6       10.90        7.73      1.43 o
  -5   4   6        8.30        9.23      1.05 o
  -4   4   6        0.02        0.00      0.51 o
  -3   4   6       23.24       26.27      0.36 o
  -2   4   6      387.04      372.07      1.48 o
  -1   4   6       54.23       62.40      0.61 o
   0   4   6       11.37       11.67      0.37 o
   1   4   6     1897.84     1895.13     10.43 o
   2   4   6      675.88      681.27      1.99 o
   3   4   6        4.63        5.58      0.28 o
   4   4   6       16.69       14.03      0.42 o
   5   4   6        4.57        6.42      0.77 o
  -6   5   6        2.26        2.14      1.39 o
  -5   5   6        8.17        6.52      1.04 o
  -4   5   6       28.40       25.30      0.68 o
  -3   5   6       53.96       53.29      0.59 o
  -2   5   6       50.80       56.94      0.55 o
  -1   5   6      257.53      245.76      1.06 o
   0   5   6      148.68      157.48      0.95 o
   1   5   6     1664.02     1710.32     10.99 o
   2   5   6        0.12        0.55      0.29 o
   3   5   6       49.21       44.52      0.56 o
   4   5   6       16.32       14.45      0.46 o
   5   5   6      128.78      128.92      1.45 o
  -5   6   6       19.39       21.34      1.19 o
  -4   6   6        8.60        9.16      0.55 o
  -3   6   6        2.90        4.86      0.30 o
  -2   6   6      119.80      111.69      1.07 o
  -1   6   6      128.10      138.08      1.22 o
   0   6   6       11.62        9.85      0.49 o
   1   6   6       77.08       74.38      0.82 o
   2   6   6       43.18       48.42      0.48 o
   3   6   6        2.16        1.87      0.40 o
   4   6   6        0.98        1.72      0.30 o
   5   6   6       16.52       12.04      0.95 o
  -5   7   6        0.17        0.85      0.96 o
  -4   7   6        5.54        7.15      0.45 o
  -3   7   6        0.68        1.17      0.42 o
  -2   7   6      434.96      437.53      1.68 o
  -1   7   6       18.04       16.43      0.55 o
   0   7   6       10.15        9.86      0.45 o
   1   7   6      111.97      133.86      1.26 o
   2   7   6        4.38        5.31      0.35 o
   3   7   6      103.95      103.89      1.32 o
   4   7   6        0.01        0.24      0.54 o
   5   7   6        7.12        7.76      0.95 o
  -5   8   6       15.68       12.01      1.10 o
  -4   8   6       78.00       79.05      1.39 o
  -3   8   6       92.82       93.50      0.78 o
  -2   8   6     1909.77     1867.86      7.29 o
  -1   8   6       18.00       20.23      0.45 o
   0   8   6       44.49       36.53      0.44 o
   1   8   6      827.82      839.14      2.57 o
   2   8   6      902.04      880.89      5.99 o
   3   8   6       46.73       42.69      0.69 o
   4   8   6        0.31        0.58      0.63 o
   5   8   6       48.90       51.17      1.21 o
  -5   9   6        5.61        5.76      1.13 o
  -4   9   6       10.23       12.78      1.01 o
  -3   9   6        6.23       15.70      1.30 o
  -2   9   6      263.15      246.33      2.16 o
  -1   9   6      174.23      175.20      1.49 o
   0   9   6      133.25      120.21      0.85 o
   1   9   6        1.39        1.91      0.42 o
   2   9   6      334.96      333.14      3.00 o
   3   9   6      384.01      376.67      2.14 o
   4   9   6        5.20        6.79      0.83 o
   5   9   6       56.42       60.47      1.27 o
  -4  10   6      207.24      204.43      3.50 o
  -3  10   6       69.68       56.83      1.08 o
  -2  10   6       37.83       37.55      0.67 o
  -1  10   6      185.19      173.60      1.39 o
   0  10   6      204.54      221.06      2.40 o
   1  10   6        0.08        0.08      0.27 o
   2  10   6      131.18      128.61      1.65 o
   3  10   6      248.81      240.18      1.95 o
   4  10   6        0.08        0.58      0.76 o
  -4  11   6        3.30        4.97      0.99 o
  -3  11   6       57.60       57.69      0.87 o
  -2  11   6        0.44        0.88      0.49 o
  -1  11   6      256.84      251.02      1.81 o
   0  11   6        0.25        1.24      0.44 o
   1  11   6       56.92       59.69      1.64 o
   2  11   6        6.91        6.98      0.60 o
   3  11   6       73.42       79.36      1.03 o
   4  11   6        5.61        6.87      0.98 o
  -4  12   6        6.46        8.39      1.04 o
  -3  12   6        1.36        1.73      0.85 o
  -2  12   6       36.39       37.10      0.74 o
  -1  12   6       59.14       50.36      0.65 o
   0  12   6       83.41       88.02      1.06 o
   1  12   6       40.49       36.71      0.70 o
   2  12   6       54.59       54.76      1.29 o
   3  12   6        2.88        2.74      0.94 o
   4  12   6       28.11       32.40      1.30 o
  -3  13   6       10.73        8.64      0.97 o
  -2  13   6       44.01       45.33      0.93 o
  -1  13   6       74.82       84.97      1.01 o
   0  13   6      178.56      169.94      1.23 o
   1  13   6        0.03        0.53      0.81 o
   2  13   6        2.21        2.57      1.05 o
   3  13   6      130.33      133.50      1.76 o
  -3  14   6       30.55       33.02      1.39 o
  -2  14   6       37.37       34.50      0.92 o
  -1  14   6       27.46       26.68      0.82 o
   0  14   6        0.46        1.78      0.90 o
   1  14   6        4.25        6.55      1.02 o
   2  14   6        2.72        4.24      0.99 o
   3  14   6       52.53       57.11      1.33 o
  -2  15   6       33.11       42.51      1.46 o
  -1  15   6       17.01       15.38      1.26 o
   0  15   6        0.05        0.94      0.92 o
   1  15   6        4.29        3.72      1.11 o
   2  15   6       33.58       40.86      1.79 o
  -1  16   6        0.54        1.75      1.09 o
   0  16   6       40.83       41.51      1.20 o
   1  16   6       32.56       28.91      1.45 o
  -6   1   7        9.62        8.20      1.34 o
  -5   1   7      130.09      137.60      2.30 o
  -4   1   7       81.63       77.11      2.88 o
  -3   1   7       38.65       42.13      0.38 o
  -2   1   7      626.07      608.23      2.38 o
  -1   1   7     3731.41     3665.56     19.36 o
   0   1   7      238.37      247.52      0.72 o
   1   1   7      638.52      678.92      2.21 o
   2   1   7     1120.43     1096.63      2.93 o
   3   1   7      164.59      164.70      0.76 o
   4   1   7       90.86       96.12      0.69 o
   5   1   7       63.10       59.97      0.89 o
  -6   2   7       41.74       42.81      1.58 o
  -5   2   7        9.61        9.61      0.68 o
  -4   2   7        0.32        0.67      0.34 o
  -3   2   7      932.60      927.99      3.62 o
  -2   2   7      561.58      481.17      1.65 o
  -1   2   7      380.50      401.09      1.45 o
   0   2   7       47.98       50.95      0.41 o
   1   2   7      203.99      169.08      0.75 o
   2   2   7      507.62      447.70      7.57 o
   3   2   7        3.18        1.70      0.39 o
   4   2   7        0.77        0.87      0.45 o
   5   2   7       67.76       70.16      1.10 o
  -6   3   7        0.09       -0.01      1.30 o
  -5   3   7        2.96        3.41      0.69 o
  -4   3   7      142.35      147.48      0.91 o
  -3   3   7      165.85      176.01      0.83 o
  -2   3   7       16.83       18.56      0.81 o
  -1   3   7      548.16      568.14      1.71 o
   0   3   7        0.30        0.66      0.34 o
   1   3   7      271.16      285.37      1.39 o
   2   3   7        0.49        0.24      0.32 o
   3   3   7      145.10      139.49      1.11 o
   4   3   7      300.16      308.16      1.56 o
   5   3   7       12.13       10.10      0.82 o
  -6   4   7        0.08       -0.01      1.44 o
  -5   4   7       43.72       44.53      1.04 o
  -4   4   7      156.44      139.69      1.31 o
  -3   4   7       37.30       32.67      0.39 o
  -2   4   7      120.57      141.03      0.63 o
  -1   4   7     1222.76     1296.32      5.84 o
   0   4   7     1144.01     1132.15      4.39 o
   1   4   7       20.07       21.39      0.40 o
   2   4   7        0.12        1.41      0.29 o
   3   4   7        7.73        5.72      0.31 o
   4   4   7       84.02       72.60      0.83 o
   5   4   7       25.31       27.86      0.79 o
  -5   5   7       44.85       47.54      1.04 o
  -4   5   7       14.35       12.55      0.49 o
  -3   5   7        0.62        1.17      0.30 o
  -2   5   7      165.09      145.89      0.70 o
  -1   5   7      326.23      294.97      3.28 o
   0   5   7      723.99      724.38      3.31 o
   1   5   7        1.69        3.18      0.38 o
   2   5   7       84.68       80.82      0.81 o
   3   5   7       18.88       18.92      0.49 o
   4   5   7        0.90        2.07      0.47 o
   5   5   7        5.07        9.15      0.96 o
  -5   6   7        1.22        2.31      0.81 o
  -4   6   7       21.81       26.10      0.61 o
  -3   6   7      156.52      144.95      2.77 o
  -2   6   7       35.39       35.36      0.49 o
  -1   6   7      191.60      199.46     15.67 o
   0   6   7      944.18      951.28      5.32 o
   1   6   7        3.44        0.18      0.36 o
   2   6   7      190.17      188.27      1.27 o
   3   6   7        5.03        4.99      0.44 o
   4   6   7       82.67       75.51      1.17 o
   5   6   7        0.87        0.19      0.90 o
  -5   7   7       19.95       23.37      1.01 o
  -4   7   7       56.61       55.45      0.87 o
  -3   7   7       83.26       66.56      2.61 o
  -2   7   7      168.25      161.01      1.70 o
  -1   7   7       85.66       82.27      0.71 o
   0   7   7      170.24      172.95      1.13 o
   1   7   7        0.07        0.80      0.43 o
   2   7   7       24.41       24.26      0.60 o
   3   7   7       83.93       86.30      0.94 o
   4   7   7        4.07        2.92      0.65 o
   5   7   7        3.15        4.54      0.96 o
  -5   8   7        8.11        8.39      0.98 o
  -4   8   7        1.75        3.75      0.88 o
  -3   8   7      120.79      118.69      2.05 o
  -2   8   7      141.17      145.88      1.48 o
  -1   8   7       26.97       24.22      0.68 o
   0   8   7       10.78       12.94      0.53 o
   1   8   7        6.69        9.58      0.50 o
   2   8   7      240.85      231.82      1.65 o
   3   8   7      100.86      105.03      0.90 o
   4   8   7        2.07        3.46      0.68 o
   5   8   7       22.20       27.66      1.11 o
  -5   9   7        0.39        2.23      1.09 o
  -4   9   7       50.62       40.58      1.15 o
  -3   9   7       75.21       81.82      1.63 o
  -2   9   7      525.35      515.17      2.24 o
  -1   9   7      106.04      101.81      0.96 o
   0   9   7       19.30       17.05      0.77 o
   1   9   7        3.23        2.90      0.50 o
   2   9   7      336.79      327.17      2.85 o
   3   9   7       12.15       11.68      0.65 o
   4   9   7       91.88       93.39      1.36 o
  -4  10   7       49.38       60.51      1.49 o
  -3  10   7       18.98       17.31      0.72 o
  -2  10   7       97.71       92.42      0.83 o
  -1  10   7       26.97       28.21      0.88 o
   0  10   7     1258.64     1230.93     10.58 o
   1  10   7       41.29       40.00      0.65 o
   2  10   7      164.42      159.65      1.45 o
   3  10   7        0.13        2.19      0.68 o
   4  10   7        4.83        9.91      0.99 o
  -4  11   7       83.59       88.37      1.63 o
  -3  11   7       54.01       53.85      1.38 o
  -2  11   7       61.22       61.68      0.84 o
  -1  11   7      353.56      339.68      1.76 o
   0  11   7       92.38       93.58      0.75 o
   1  11   7       92.72       92.44      1.04 o
   2  11   7       55.00       54.61      0.88 o
   3  11   7        0.57        1.07      0.68 o
   4  11   7        6.19        7.77      1.13 o
  -4  12   7        4.31        5.75      1.19 o
  -3  12   7        6.34        5.72      0.88 o
  -2  12   7       20.83       18.61      0.61 o
  -1  12   7       10.71       13.43      0.52 o
   0  12   7      183.71      170.32      1.40 o
   1  12   7      139.80      139.10      1.19 o
   2  12   7       58.01       55.96      1.12 o
   3  12   7        5.58        4.69      0.86 o
  -3  13   7        4.19        5.27      1.15 o
  -2  13   7        1.77        3.91      0.72 o
  -1  13   7      158.23      143.21      1.47 o
   0  13   7        2.34        3.54      0.56 o
   1  13   7      153.05      147.59      1.34 o
   2  13   7        0.98        1.36      1.05 o
   3  13   7       77.90       92.32      1.39 o
  -3  14   7        1.29        2.54      1.16 o
  -2  14   7       13.21       13.64      0.93 o
  -1  14   7        0.07        0.52      0.75 o
   0  14   7      108.28      108.65      2.19 o
   1  14   7       70.24       69.59      1.29 o
   2  14   7       45.80       52.78      1.45 o
  -2  15   7      138.08      168.90      2.98 o
  -1  15   7       39.32       36.97      1.61 o
   0  15   7       26.32       27.07      1.11 o
   1  15   7       12.34       12.23      1.24 o
  -6   0   8      159.73      179.37      3.92 o
  -5   0   8       23.94       25.33      1.77 o
  -4   0   8        7.20        7.76      0.84 o
  -3   0   8        0.15        0.00      0.50 o
  -2   0   8      658.71      660.88      2.62 o
  -1   0   8     1636.40     1665.49      5.66 o
   0   0   8       35.30       40.04      0.73 o
   1   0   8     5329.02     5499.08     17.61 o
   2   0   8      974.77      934.82      5.19 o
   3   0   8      123.13      114.07      1.23 o
   4   0   8       46.47       47.12      0.75 o
   5   0   8      100.18      114.12      2.09 o
  -6   1   8       47.47       55.44      1.50 o
  -5   1   8       13.08       12.66      1.05 o
  -4   1   8      188.51      183.09      1.05 o
  -3   1   8        9.01        9.64      0.37 o
  -2   1   8      422.54      382.86      1.87 o
  -1   1   8      274.35      280.37      1.61 o
   0   1   8       48.26       36.12      0.47 o
   1   1   8      481.78      491.71      1.99 o
   2   1   8      361.26      349.40     13.35 o
   3   1   8       81.26       80.70      1.11 o
   4   1   8       17.43       15.15      0.39 o
   5   1   8        0.73        1.30      0.65 o
  -6   2   8        1.21        0.09      0.94 o
  -5   2   8        0.38        0.11      0.89 o
  -4   2   8      280.68      270.16      1.54 o
  -3   2   8        0.55        1.10      0.26 o
  -2   2   8      321.91      325.99      2.94 o
  -1   2   8     1041.69     1039.27      3.54 o
   0   2   8      218.93      241.19      0.94 o
   1   2   8       34.44       38.03      0.65 o
   2   2   8      665.34      686.30      4.74 o
   3   2   8      207.56      192.16      1.20 o
   4   2   8       62.40       62.01      0.74 o
   5   2   8       59.81       59.10      0.91 o
  -5   3   8      128.05      126.51      1.52 o
  -4   3   8       28.25       30.83      0.44 o
  -3   3   8       78.24       66.22      0.55 o
  -2   3   8        2.89        2.85      0.26 o
  -1   3   8       18.91       24.28      0.46 o
   0   3   8       55.27       52.21      0.48 o
   1   3   8       11.06        7.62      0.26 o
   2   3   8      243.47      241.52      1.44 o
   3   3   8       16.55       15.08      0.53 o
   4   3   8       17.51       17.13      0.57 o
   5   3   8        0.41        0.77      0.83 o
  -5   4   8        3.07        4.47      0.95 o
  -4   4   8       11.93        6.81      0.38 o
  -3   4   8      346.35      344.91      1.60 o
  -2   4   8       46.99       51.50      0.54 o
  -1   4   8        1.26        2.26      0.26 o
   0   4   8      676.71      629.85      3.39 o
   1   4   8      990.32     1036.93      3.55 o
   2   4   8       23.45       22.10      0.42 o
   3   4   8       44.68       44.26      0.88 o
   4   4   8        5.41        4.90      0.44 o
   5   4   8       47.37       49.97      1.09 o
  -5   5   8       14.45       12.66      0.83 o
  -4   5   8       85.52       75.37      0.89 o
  -3   5   8       40.72       32.34      0.48 o
  -2   5   8       22.36       22.33      0.41 o
  -1   5   8     1492.44     1457.08     17.87 o
   0   5   8      509.55      499.81      5.75 o
   1   5   8        0.06        0.51      0.37 o
   2   5   8       50.00       48.93      0.51 o
   3   5   8      207.44      193.97      1.81 o
   4   5   8       13.60       13.07      0.63 o
   5   5   8        0.02        1.43      1.03 o
  -5   6   8       23.25       26.14      1.12 o
  -4   6   8        8.84        8.32      0.40 o
  -3   6   8        0.31        0.76      0.25 o
  -2   6   8       10.55       10.27      0.45 o
  -1   6   8      215.69      213.79      1.62 o
   0   6   8       79.37       79.98      0.91 o
   1   6   8      107.51      108.81      0.79 o
   2   6   8      183.96      191.16      1.48 o
   3   6   8       17.18       14.94      0.56 o
   4   6   8       64.85       58.14      0.90 o
   5   6   8        0.02        0.00      0.92 o
  -5   7   8        2.16        3.83      1.06 o
  -4   7   8        1.37        0.89      0.63 o
  -3   7   8       65.72       61.01      0.98 o
  -2   7   8       21.40       22.88      0.61 o
  -1   7   8       15.38       12.41      0.54 o
   0   7   8       11.46       11.39      0.53 o
   1   7   8       31.58       28.81      0.61 o
   2   7   8      203.56      201.02      1.49 o
   3   7   8      125.98      134.03      1.58 o
   4   7   8        0.77        0.64      0.80 o
   5   7   8        0.14        0.73      0.98 o
  -5   8   8       18.11       20.84      1.19 o
  -4   8   8      176.15      178.19      1.88 o
  -3   8   8      390.45      391.67      7.05 o
  -2   8   8        9.63       11.70      0.71 o
  -1   8   8      299.65      299.18      1.58 o
   0   8   8      549.58      544.67      2.23 o
   1   8   8      227.34      220.10      1.11 o
   2   8   8      121.01      120.58      1.44 o
   3   8   8       15.68       13.65      0.66 o
   4   8   8      103.60      107.50      1.49 o
  -5   9   8        2.91        3.79      1.13 o
  -4   9   8        9.32        8.94      0.99 o
  -3   9   8      316.03      312.96      3.09 o
  -2   9   8       90.72       87.50      1.28 o
  -1   9   8      421.95      419.99      2.00 o
   0   9   8       91.22       79.90      1.14 o
   1   9   8      237.14      229.03      2.33 o
   2   9   8      121.55      115.04      1.63 o
   3   9   8       29.42       28.16      0.75 o
   4   9   8       34.60       40.68      1.01 o
  -4  10   8        4.07        3.80      1.00 o
  -3  10   8       22.29       22.50      0.82 o
  -2  10   8       18.95       15.26      0.75 o
  -1  10   8       16.15       15.92      0.90 o
   0  10   8       51.27       52.15      0.92 o
   1  10   8       45.55       44.70      0.81 o
   2  10   8       22.19       23.53      0.95 o
   3  10   8        0.03        0.84      0.70 o
   4  10   8       76.48       68.49      1.31 o
  -4  11   8        7.18        8.87      1.22 o
  -3  11   8       26.68       28.74      0.88 o
  -2  11   8        7.59       10.53      0.71 o
  -1  11   8        0.28        1.58      0.82 o
   0  11   8       19.80       18.19      0.72 o
   1  11   8        1.14        6.95      0.99 o
   2  11   8        6.97        6.60      0.77 o
   3  11   8       23.61       29.05      0.82 o
   4  11   8       45.77       38.26      1.35 o
  -3  12   8       50.35       53.19      1.47 o
  -2  12   8        2.31        2.50      0.80 o
  -1  12   8       75.34       70.83      0.93 o
   0  12   8        3.92        3.58      0.56 o
   1  12   8      284.44      277.79      2.02 o
   2  12   8       13.07       15.05      0.90 o
   3  12   8       20.41       22.38      1.10 o
  -3  13   8       10.40       13.64      1.44 o
  -2  13   8       88.80       94.44      1.36 o
  -1  13   8       24.12       24.93      0.92 o
   0  13   8        2.99        1.71      0.64 o
   1  13   8        2.16        2.76      0.80 o
   2  13   8       56.29       58.46      1.36 o
   3  13   8        0.02        0.97      1.05 o
  -2  14   8       57.34       54.55      1.28 o
  -1  14   8        0.54        1.62      0.80 o
   0  14   8       10.98        7.73      1.00 o
   1  14   8       58.59       60.85      1.66 o
   2  14   8       23.79       28.40      1.44 o
  -1  15   8        0.67        0.69      1.12 o
   0  15   8        0.05        0.88      0.96 o
   1  15   8       26.81       32.57      1.41 o
  -5   1   9       44.83       46.80      1.27 o
  -4   1   9      140.02      143.19      0.96 o
  -3   1   9       31.90       31.97      0.47 o
  -2   1   9     1192.94     1217.99      4.81 o
  -1   1   9      614.50      578.01      2.20 o
   0   1   9     1050.16     1047.30      4.04 o
   1   1   9        4.05        6.34      0.28 o
   2   1   9        0.87        0.53      0.26 o
   3   1   9      100.65      103.23      0.97 o
   4   1   9      105.20      107.87      0.78 o
   5   1   9       29.67       32.99      0.81 o
  -5   2   9        2.99        3.16      0.86 o
  -4   2   9      285.70      287.73      2.23 o
  -3   2   9        9.26        8.86      0.43 o
  -2   2   9      235.84      232.01      1.49 o
  -1   2   9      180.06      172.65      1.02 o
   0   2   9      851.24      846.74      6.64 o
   1   2   9       94.76       74.00      0.86 o
   2   2   9        2.70        2.04      0.47 o
   3   2   9      453.90      428.92      1.88 o
   4   2   9       70.89       74.44      0.86 o
   5   2   9       32.33       32.20      0.82 o
  -5   3   9       14.86       13.49      0.98 o
  -4   3   9        5.00        5.99      0.39 o
  -3   3   9      109.66      111.50      0.99 o
  -2   3   9      651.83      638.52      4.23 o
  -1   3   9       40.41       31.92      0.37 o
   0   3   9      156.31      143.98      0.85 o
   1   3   9        3.27        4.65      0.23 o
   2   3   9       49.56       44.00      0.88 o
   3   3   9      484.98      491.32      3.76 o
   4   3   9        0.50        1.21      0.55 o
   5   3   9       16.44       16.61      0.86 o
  -5   4   9       91.87       83.68      1.44 o
  -4   4   9        4.41        5.01      0.47 o
  -3   4   9       24.89       22.87      0.44 o
  -2   4   9        5.21        3.67      0.35 o
  -1   4   9       15.17       15.62      0.36 o
   0   4   9       22.81       24.32      0.53 o
   1   4   9      106.64      104.13      1.17 o
   2   4   9       12.52       12.57      0.45 o
   3   4   9      119.39      108.57      1.11 o
   4   4   9        2.40        3.01      0.65 o
   5   4   9        2.39        1.52      0.85 o
  -5   5   9        2.42        3.71      1.28 o
  -4   5   9       42.94       40.25      0.62 o
  -3   5   9        2.36        3.35      0.40 o
  -2   5   9      214.34      221.51      1.44 o
  -1   5   9      346.63      364.07      2.29 o
   0   5   9      160.24      170.86      1.38 o
   1   5   9       15.54       15.85      0.45 o
   2   5   9        8.23        6.90      0.32 o
   3   5   9        0.40        1.90      0.64 o
   4   5   9        8.64        6.60      0.74 o
   5   5   9        0.12        1.50      0.96 o
  -5   6   9        2.24        4.21      1.27 o
  -4   6   9       19.12       19.30      0.52 o
  -3   6   9       98.83       97.55      1.21 o
  -2   6   9      189.79      194.24      1.27 o
  -1   6   9      503.23      474.18      3.46 o
   0   6   9        3.88        1.95      0.46 o
   1   6   9      647.11      646.47      4.27 o
   2   6   9        3.67        3.53      0.45 o
   3   6   9       64.92       61.69      1.12 o
   4   6   9        0.22        0.00      0.69 o
   5   6   9        0.66        4.01      1.05 o
  -5   7   9       23.70       22.06      1.44 o
  -4   7   9       26.46       27.48      0.98 o
  -3   7   9       18.57       20.12      0.55 o
  -2   7   9        0.22        0.56      0.46 o
  -1   7   9       23.98       24.02      0.44 o
   0   7   9      314.37      296.54      2.06 o
   1   7   9      130.25      125.22      1.23 o
   2   7   9       42.33       44.60      0.80 o
   3   7   9        1.99        2.30      0.57 o
   4   7   9       29.15       34.27      1.00 o
  -5   8   9        0.47        1.16      1.30 o
  -4   8   9       25.87       26.40      1.05 o
  -3   8   9      200.67      186.78      2.17 o
  -2   8   9       29.77       34.96      0.70 o
  -1   8   9      127.57      125.76      1.59 o
   0   8   9       78.97       80.07      0.97 o
   1   8   9      270.07      275.50      1.55 o
   2   8   9       60.58       60.42      0.98 o
   3   8   9        1.65        0.86      0.61 o
   4   8   9        7.88        7.27      0.90 o
  -4   9   9       10.07       12.54      1.01 o
  -3   9   9      128.19      112.46      2.23 o
  -2   9   9      377.22      371.46      3.67 o
  -1   9   9        0.95        3.08      0.76 o
   0   9   9       18.53       16.70      0.84 o
   1   9   9        3.72        3.71      0.59 o
   2   9   9        0.95        2.03      0.53 o
   3   9   9      197.79      199.87      2.17 o
   4   9   9        2.05        3.19      0.84 o
  -4  10   9        6.48        6.54      1.05 o
  -3  10   9        1.98        3.40      0.70 o
  -2  10   9        2.94        3.26      0.69 o
  -1  10   9       24.83       26.06      0.87 o
   0  10   9      174.81      165.47      1.76 o
   1  10   9       30.51       31.05      0.81 o
   2  10   9       54.59       56.39      1.15 o
   3  10   9        0.47        1.82      0.87 o
   4  10   9        0.02        1.24      1.13 o
  -4  11   9        0.03        1.51      1.16 o
  -3  11   9       26.16       27.23      1.30 o
  -2  11   9      136.86      128.55      1.41 o
  -1  11   9       12.14       11.95      0.88 o
   0  11   9       16.13       18.53      0.91 o
   1  11   9      366.33      373.92      2.91 o
   2  11   9        7.45        7.19      0.84 o
   3  11   9       38.48       42.14      1.00 o
  -3  12   9        0.16        0.52      1.14 o
  -2  12   9       33.30       32.59      1.08 o
  -1  12   9       83.17       80.01      1.17 o
   0  12   9      140.53      149.15      1.38 o
   1  12   9        2.91        5.14      0.91 o
   2  12   9       81.17       83.06      1.38 o
   3  12   9        3.06        2.96      1.03 o
  -3  13   9       37.71       45.25      1.73 o
  -2  13   9       27.81       26.93      1.23 o
  -1  13   9       24.66       30.65      0.97 o
   0  13   9      128.91      124.48      1.35 o
   1  13   9        8.68        9.83      0.86 o
   2  13   9        5.19        8.64      1.13 o
  -2  14   9       46.33       58.66      1.35 o
  -1  14   9       78.00       80.03      1.61 o
   0  14   9       97.12       97.45      1.49 o
   1  14   9        6.41        8.81      1.25 o
   2  14   9        6.33        7.74      1.31 o
  -1  15   9       19.59       18.59      1.33 o
   0  15   9        0.37        1.37      1.01 o
  -5   0  10        4.33        1.36      1.52 o
  -4   0  10       86.31       88.68      1.14 o
  -3   0  10       30.29       25.93      1.26 o
  -2   0  10        1.04        0.80      0.42 o
  -1   0  10       33.39       48.09      0.64 o
   0   0  10     2401.84     2365.65      6.29 o
   1   0  10      102.67       89.38      0.89 o
   2   0  10      454.44      452.14      3.50 o
   3   0  10       79.45       75.47      1.24 o
   4   0  10       87.84       93.61      1.36 o
   5   0  10        2.35        3.87      1.03 o
  -5   1  10        1.69        3.47      0.93 o
  -4   1  10        9.06       10.09      0.54 o
  -3   1  10      343.70      338.92      1.66 o
  -2   1  10       33.69       29.22      0.39 o
  -1   1  10       32.56       35.65      0.34 o
   0   1  10      580.77      601.22      3.66 o
   1   1  10      221.02      220.88      1.45 o
   2   1  10      763.25      767.24      4.25 o
   3   1  10      278.52      263.29      1.75 o
   4   1  10        0.14        0.06      0.61 o
   5   1  10       18.52       21.45      0.80 o
  -5   2  10       54.64       53.02      1.22 o
  -4   2  10       17.53       17.22      0.47 o
  -3   2  10       30.87       28.26      0.63 o
  -2   2  10      206.03      201.43      0.88 o
  -1   2  10        1.91        2.17      0.28 o
   0   2  10        1.47        1.65      0.33 o
   1   2  10       52.58       50.82      0.61 o
   2   2  10       45.89       53.01      1.45 o
   3   2  10      136.13      130.75      1.14 o
   4   2  10       23.13       24.70      0.83 o
   5   2  10        0.15        0.44      0.84 o
  -5   3  10        0.37        0.07      0.96 o
  -4   3  10       77.18       76.42      0.95 o
  -3   3  10      245.63      236.28      1.86 o
  -2   3  10        4.22        4.76      0.34 o
  -1   3  10      154.02      161.13      0.78 o
   0   3  10       50.38       43.56      0.45 o
   1   3  10        0.52        0.20      0.21 o
   2   3  10       26.30       29.69      1.07 o
   3   3  10      155.97      147.55      2.14 o
   4   3  10       40.86       36.30      0.92 o
   5   3  10       27.69       29.58      0.87 o
  -5   4  10        2.01        5.13      0.98 o
  -4   4  10      267.10      265.17      3.64 o
  -3   4  10       54.98       46.38      0.81 o
  -2   4  10       51.33       51.75      0.82 o
  -1   4  10       99.73       94.71      0.68 o
   0   4  10     1010.79      991.91      3.85 o
   1   4  10        9.38        9.46      0.29 o
   2   4  10       38.61       37.58      0.75 o
   3   4  10        0.01        0.43      0.41 o
   4   4  10       81.22       79.64      1.10 o
   5   4  10        1.43        2.01      0.95 o
  -5   5  10       33.84       34.06      1.53 o
  -4   5  10        7.34        6.32      0.61 o
  -3   5  10        0.39        0.37      0.39 o
  -2   5  10      298.95      296.72      1.35 o
  -1   5  10      156.77      148.17      1.38 o
   0   5  10       19.03       17.21      0.36 o
   1   5  10      307.11      316.06      2.06 o
   2   5  10       25.67       26.50      0.67 o
   3   5  10       21.83       21.31      0.55 o
   4   5  10        0.46        0.49      0.72 o
   5   5  10       47.39       44.01      1.20 o
  -5   6  10       19.24       25.42      1.53 o
  -4   6  10        0.08        0.58      0.95 o
  -3   6  10       69.86       71.71      0.96 o
  -2   6  10       12.56       12.59      0.51 o
  -1   6  10      113.04      116.65      0.76 o
   0   6  10      132.77      144.44      1.16 o
   1   6  10      239.99      239.21      2.42 o
   2   6  10        0.60        0.63      0.39 o
   3   6  10        3.64        3.33      0.67 o
   4   6  10        2.71        1.49      0.70 o
  -5   7  10        2.77        3.00      1.36 o
  -4   7  10       42.62       46.44      1.29 o
  -3   7  10       55.65       57.44      1.08 o
  -2   7  10       56.03       60.28      0.72 o
  -1   7  10      160.70      156.39      1.46 o
   0   7  10      203.35      207.71      1.76 o
   1   7  10      256.11      250.43      3.24 o
   2   7  10      219.03      223.94      3.00 o
   3   7  10        5.58        2.81      0.83 o
   4   7  10        2.76        2.49      0.86 o
  -4   8  10        7.14        6.46      1.09 o
  -3   8  10        0.54        2.88      0.55 o
  -2   8  10      411.53      399.55      2.46 o
  -1   8  10       11.95        9.94      0.49 o
   0   8  10       66.25       68.32      1.18 o
   1   8  10      102.87      109.67      1.15 o
   2   8  10      126.33      129.27      2.06 o
   3   8  10        3.99        3.55      0.79 o
   4   8  10       14.48       16.46      0.92 o
  -4   9  10      109.01      112.23      1.79 o
  -3   9  10      163.51      160.88      1.96 o
  -2   9  10      224.54      232.06      2.43 o
  -1   9  10       79.07       77.79      1.49 o
   0   9  10       69.23       71.38      1.40 o
   1   9  10       42.53       43.86      0.80 o
   2   9  10        3.84        5.14      0.89 o
   3   9  10        0.14        2.41      0.82 o
   4   9  10       11.30       17.79      1.06 o
  -4  10  10       71.62       73.29      1.66 o
  -3  10  10       33.31       33.89      1.36 o
  -2  10  10       19.99       19.08      0.79 o
  -1  10  10        0.31        2.34      0.88 o
   0  10  10        3.83        4.84      1.06 o
   1  10  10      112.28      109.71      1.00 o
   2  10  10        6.23        7.23      0.78 o
   3  10  10      125.80      121.45      1.36 o
  -3  11  10        0.04        0.82      1.11 o
  -2  11  10        0.52        1.34      0.69 o
  -1  11  10        0.44        1.87      0.79 o
   0  11  10       45.12       51.18      1.25 o
   1  11  10       23.37       25.27      0.91 o
   2  11  10       16.04       17.71      0.96 o
   3  11  10       17.57       13.06      0.98 o
  -3  12  10        4.76        4.19      1.19 o
  -2  12  10        4.90        5.37      0.96 o
  -1  12  10        8.71       11.90      0.93 o
   0  12  10      258.40      256.98      1.67 o
   1  12  10       22.42       24.31      1.06 o
   2  12  10       19.62       20.32      1.12 o
   3  12  10       11.02       12.11      1.00 o
  -2  13  10       23.04       23.53      1.29 o
  -1  13  10       45.03       38.15      0.99 o
   0  13  10       56.93       56.31      1.12 o
   1  13  10        5.84        4.53      0.91 o
   2  13  10       56.02       60.43      1.43 o
  -1  14  10        0.76        2.38      0.96 o
   0  14  10       17.40       17.93      0.95 o
   1  14  10        5.36        6.63      1.27 o
  -5   1  11       47.68       45.81      1.33 o
  -4   1  11        0.02        0.35      0.55 o
  -3   1  11      604.13      587.44      2.88 o
  -2   1  11        0.06        0.52      0.34 o
  -1   1  11       83.89       86.50      0.66 o
   0   1  11       54.43       58.70      0.72 o
   1   1  11        9.08        8.41      0.35 o
   2   1  11        2.24        2.80      0.51 o
   3   1  11        3.31        5.00      0.53 o
   4   1  11        4.68        3.26      0.68 o
   5   1  11       16.66       18.61      0.81 o
  -5   2  11       14.98       13.94      1.03 o
  -4   2  11        2.03        2.83      0.41 o
  -3   2  11       31.89       38.47      0.91 o
  -2   2  11       82.83       70.56      0.67 o
  -1   2  11      548.50      559.88      2.12 o
   0   2  11      208.78      184.71      0.85 o
   1   2  11       52.38       56.05      0.60 o
   2   2  11      200.33      204.52      2.48 o
   3   2  11       12.28       15.09      0.42 o
   4   2  11       61.65       70.51      1.05 o
   5   2  11        5.49        3.55      0.80 o
  -5   3  11        0.03        0.00      0.95 o
  -4   3  11        0.33        0.52      0.55 o
  -3   3  11      245.08      236.20      1.82 o
  -2   3  11      511.88      495.52      3.13 o
  -1   3  11       39.94       42.06      0.48 o
   0   3  11        0.39        1.40      0.24 o
   1   3  11      177.79      172.30      0.91 o
   2   3  11      465.14      460.83      4.27 o
   3   3  11        3.97        5.19      0.51 o
   4   3  11        9.27        9.95      0.82 o
   5   3  11        8.23        8.79      0.82 o
  -5   4  11        0.05        0.41      1.29 o
  -4   4  11       90.32       92.99      1.13 o
  -3   4  11       18.99       14.66      0.45 o
  -2   4  11      311.89      282.03      2.84 o
  -1   4  11       29.81       31.06      0.43 o
   0   4  11      731.83      745.09      2.65 o
   1   4  11       77.07       65.85      0.79 o
   2   4  11       45.73       46.56      0.77 o
   3   4  11       21.04       21.94      0.61 o
   4   4  11       13.07        8.59      0.83 o
   5   4  11        0.14        0.07      0.92 o
  -5   5  11        4.76        6.05      1.44 o
  -4   5  11       36.78       32.03      0.74 o
  -3   5  11       69.47       69.34      0.98 o
  -2   5  11        2.70        2.71      0.50 o
  -1   5  11       21.55       22.12      0.44 o
   0   5  11        1.89        1.73      0.34 o
   1   5  11        0.02        0.40      0.40 o
   2   5  11       18.01       17.08      0.75 o
   3   5  11       20.62       18.13      0.61 o
   4   5  11       23.33       23.13      0.90 o
  -5   6  11        5.58        6.73      1.40 o
  -4   6  11        0.96        1.17      0.94 o
  -3   6  11       31.61       29.67      0.92 o
  -2   6  11       74.34       72.16      0.83 o
  -1   6  11       57.79       52.47      0.60 o
   0   6  11      103.30      108.94      0.88 o
   1   6  11      145.10      138.70      1.24 o
   2   6  11       68.65       64.85      0.94 o
   3   6  11        0.06        0.00      0.73 o
   4   6  11        1.21        0.00      0.76 o
  -4   7  11        0.01        0.94      1.06 o
  -3   7  11        0.04        0.78      0.74 o
  -2   7  11      120.95      113.61      1.12 o
  -1   7  11       91.81       86.52      0.79 o
   0   7  11      124.95      129.81      2.25 o
   1   7  11      110.13      104.28      1.38 o
   2   7  11      295.18      295.39      2.95 o
   3   7  11       29.12       28.12      1.01 o
   4   7  11        4.33        5.01      0.87 o
  -4   8  11       16.28       17.48      1.23 o
  -3   8  11       16.11       18.19      0.87 o
  -2   8  11      100.44       94.25      0.91 o
  -1   8  11       14.23       13.92      0.51 o
   0   8  11        0.07        0.00      0.85 o
   1   8  11        9.46        8.85      0.68 o
   2   8  11       79.49       74.89      1.09 o
   3   8  11        3.17        2.86      0.84 o
   4   8  11       25.70       27.36      1.04 o
  -4   9  11       10.79       10.12      1.17 o
  -3   9  11        3.69        5.71      0.83 o
  -2   9  11       45.69       49.43      0.94 o
  -1   9  11      126.22      130.66      1.65 o
   0   9  11        2.52        2.48      1.07 o
   1   9  11        0.28        0.00      0.66 o
   2   9  11      100.01      100.39      1.38 o
   3   9  11       32.28       35.80      1.05 o
   4   9  11       42.25       48.22      1.31 o
  -4  10  11       15.51       21.83      1.30 o
  -3  10  11       26.57       25.65      1.33 o
  -2  10  11        5.76        4.01      0.86 o
  -1  10  11      447.57      450.50      3.84 o
   0  10  11        0.38        1.13      1.10 o
   1  10  11      248.70      251.46      2.82 o
   2  10  11       11.92       13.02      0.94 o
   3  10  11        6.73        9.20      0.93 o
  -3  11  11        9.97        8.68      1.27 o
  -2  11  11        2.22        1.54      0.89 o
  -1  11  11       27.92       27.90      0.93 o
   0  11  11      115.76      116.57      1.59 o
   1  11  11       98.24       96.55      1.59 o
   2  11  11        3.12        3.50      0.93 o
   3  11  11       12.13        9.82      1.00 o
  -3  12  11        3.48        3.84      1.23 o
  -2  12  11        2.96        3.04      0.95 o
  -1  12  11       19.82       23.57      1.02 o
   0  12  11       11.81       15.23      0.90 o
   1  12  11       70.96       73.03      1.38 o
   2  12  11        0.43        0.26      0.94 o
  -2  13  11        3.53        3.71      1.17 o
  -1  13  11       47.85       45.83      1.09 o
   0  13  11        3.47        4.91      1.02 o
   1  13  11        5.48        4.86      0.98 o
   2  13  11       22.30       24.36      1.04 o
  -1  14  11       47.13       49.47      1.15 o
   0  14  11        0.01        0.60      0.86 o
  -5   0  12      153.51      169.57      4.65 o
  -4   0  12       32.63       30.35      1.27 o
  -3   0  12        0.92        0.25      0.56 o
  -2   0  12       48.47       50.79      0.70 o
  -1   0  12      510.13      489.61      2.51 o
   0   0  12      630.86      627.12      5.36 o
   1   0  12      354.69      364.32      2.68 o
   2   0  12       12.79       10.78      0.88 o
   3   0  12      588.31      550.38      4.07 o
   4   0  12        3.46        1.90      0.93 o
  -5   1  12        0.01        1.01      1.09 o
  -4   1  12       27.34       30.11      0.81 o
  -3   1  12       49.26       42.59      0.68 o
  -2   1  12       54.66       50.04      0.56 o
  -1   1  12       68.75       74.80      0.64 o
   0   1  12       16.36       18.06      0.44 o
   1   1  12      196.62      201.49      1.01 o
   2   1  12       85.41       86.00      0.83 o
   3   1  12       12.50       12.14      0.64 o
   4   1  12       22.60       17.99      0.82 o
  -5   2  12        4.01        3.49      1.07 o
  -4   2  12       23.11       23.17      0.79 o
  -3   2  12        4.16        3.34      0.61 o
  -2   2  12       84.81       78.55      0.69 o
  -1   2  12        0.04        0.21      0.26 o
   0   2  12        0.76        0.66      0.39 o
   1   2  12       14.87       13.41      0.55 o
   2   2  12       71.28       66.51      1.48 o
   3   2  12        0.42        0.85      0.54 o
   4   2  12        6.61        7.03      0.82 o
  -5   3  12       19.78       22.25      1.35 o
  -4   3  12       71.06       64.86      0.83 o
  -3   3  12       49.51       57.01      0.92 o
  -2   3  12      492.31      459.10      4.27 o
  -1   3  12        1.16        0.60      0.37 o
   0   3  12       18.77       21.83      0.49 o
   1   3  12      156.76      151.87      1.41 o
   2   3  12      176.71      180.77      2.28 o
   3   3  12      191.78      179.80      1.94 o
   4   3  12        9.19        6.77      0.80 o
  -5   4  12        9.76        8.38      1.36 o
  -4   4  12       14.00       12.02      0.59 o
  -3   4  12       90.60       89.88      1.19 o
  -2   4  12        2.44        2.39      0.34 o
  -1   4  12      168.87      165.02      0.89 o
   0   4  12       10.65       11.15      0.50 o
   1   4  12        3.17        3.42      0.32 o
   2   4  12        1.53        1.36      0.59 o
   3   4  12       78.25       75.60      1.05 o
   4   4  12        4.69        6.03      0.87 o
  -5   5  12       12.89       14.67      1.53 o
  -4   5  12        6.54        8.97      0.71 o
  -3   5  12       65.16       66.71      0.96 o
  -2   5  12      205.88      197.57      1.63 o
  -1   5  12       12.40       11.76      0.39 o
   0   5  12      100.62       94.45      0.67 o
   1   5  12      136.11      131.91      1.05 o
   2   5  12       36.35       37.14      0.90 o
   3   5  12        0.56        0.11      0.83 o
   4   5  12       17.88       16.46      0.89 o
  -4   6  12        2.82        2.32      0.89 o
  -3   6  12        7.64        6.61      0.91 o
  -2   6  12       57.19       52.52      0.76 o
  -1   6  12      146.55      144.84      1.53 o
   0   6  12        2.49        2.88      0.48 o
   1   6  12       68.61       69.19      1.04 o
   2   6  12        3.20        3.82      0.81 o
   3   6  12       17.76       16.28      0.88 o
   4   6  12        0.85        1.78      0.82 o
  -4   7  12       38.11       36.28      1.15 o
  -3   7  12       23.28       28.67      0.93 o
  -2   7  12       15.65       14.73      0.61 o
  -1   7  12      316.12      316.31      2.56 o
   0   7  12      103.87      106.87      1.64 o
   1   7  12       12.04       11.93      0.62 o
   2   7  12       35.85       35.03      0.85 o
   3   7  12        3.21        3.42      0.91 o
   4   7  12        1.32        1.59      0.90 o
  -4   8  12        2.54        2.69      1.13 o
  -3   8  12      120.89      118.37      1.32 o
  -2   8  12       20.12       18.98      0.80 o
  -1   8  12       26.31       27.63      0.92 o
   0   8  12        1.90        1.48      0.66 o
   1   8  12       76.05       73.73      1.15 o
   2   8  12        1.49        2.10      0.87 o
   3   8  12       52.84       55.30      1.25 o
  -4   9  12       42.54       42.90      1.48 o
  -3   9  12        6.36        9.14      0.89 o
  -2   9  12       24.50       26.58      1.00 o
  -1   9  12       28.24       30.76      1.04 o
   0   9  12        4.19        2.41      0.96 o
   1   9  12       11.65        8.82      0.81 o
   2   9  12        2.56        3.67      0.97 o
   3   9  12        0.11        1.39      0.87 o
  -3  10  12        7.47        7.80      1.13 o
  -2  10  12       77.58       75.03      1.23 o
  -1  10  12       65.64       71.12      1.82 o
   0  10  12       89.96       87.14      1.46 o
   1  10  12        0.03        3.19      1.05 o
   2  10  12       65.63       66.65      1.33 o
   3  10  12       10.42        9.24      0.94 o
  -3  11  12        6.82        7.84      1.27 o
  -2  11  12        0.69        0.95      0.90 o
  -1  11  12        1.09        2.36      0.96 o
   0  11  12       35.37       35.64      1.36 o
   1  11  12       59.17       59.66      1.34 o
   2  11  12        2.37        2.49      0.93 o
  -2  12  12        1.08        1.48      1.04 o
  -1  12  12      141.16      149.47      2.17 o
   0  12  12       33.69       36.02      1.14 o
   1  12  12        9.79       10.36      1.06 o
   2  12  12        1.04       -0.01      1.07 o
  -1  13  12       45.30       44.71      1.33 o
   0  13  12        3.89        6.11      0.98 o
   1  13  12      120.13      125.93      1.78 o
  -5   1  13       21.52       23.22      1.13 o
  -4   1  13        5.21        5.55      0.68 o
  -3   1  13        0.54        0.79      0.57 o
  -2   1  13       78.39       80.68      0.67 o
  -1   1  13        0.03        0.29      0.42 o
   0   1  13       45.91       43.89      0.59 o
   1   1  13       75.27       69.27      1.07 o
   2   1  13        9.86        7.42      0.73 o
   3   1  13       42.33       39.55      0.83 o
   4   1  13       36.36       38.10      0.97 o
  -5   2  13       11.06       11.70      1.40 o
  -4   2  13        7.99        8.83      0.74 o
  -3   2  13        0.89        1.00      0.59 o
  -2   2  13      656.31      651.01      3.07 o
  -1   2  13       83.72       79.72      0.69 o
   0   2  13        0.62        0.35      0.42 o
   1   2  13        4.68        6.45      0.58 o
   2   2  13       62.39       59.71      2.33 o
   3   2  13        7.74        8.78      0.62 o
   4   2  13       10.29       10.75      0.84 o
  -5   3  13        0.04       -0.01      1.18 o
  -4   3  13       18.48       20.39      0.77 o
  -3   3  13       91.66       85.71      1.49 o
  -2   3  13       20.91       24.16      0.93 o
  -1   3  13       16.78       16.94      0.46 o
   0   3  13      186.94      178.12      1.57 o
   1   3  13       36.04       34.98      1.18 o
   2   3  13        5.23        5.90      0.60 o
   3   3  13       70.14       67.94      1.04 o
   4   3  13        2.65        1.81      0.79 o
  -4   4  13       67.08       62.03      1.15 o
  -3   4  13       15.10       15.19      0.85 o
  -2   4  13        6.53        5.22      0.69 o
  -1   4  13        9.71       11.12      0.46 o
   0   4  13       36.09       34.44      0.58 o
   1   4  13       20.77       17.71      0.56 o
   2   4  13       56.45       52.43      0.77 o
   3   4  13      150.36      138.20      2.15 o
   4   4  13        7.22        6.54      0.85 o
  -4   5  13        1.39        1.87      0.96 o
  -3   5  13       11.43       14.01      0.84 o
  -2   5  13       41.63       38.05      0.59 o
  -1   5  13       59.18       58.36      0.57 o
   0   5  13        4.88        4.80      0.43 o
   1   5  13      218.63      219.43      1.96 o
   2   5  13       12.42       11.80      0.77 o
   3   5  13       32.72       33.57      1.21 o
   4   5  13        0.10        1.53      0.85 o
  -4   6  13        0.82        1.11      0.92 o
  -3   6  13        6.05        5.89      0.88 o
  -2   6  13        3.13        3.09      0.73 o
  -1   6  13       52.72       51.44      0.56 o
   0   6  13      262.92      257.85      1.59 o
   1   6  13       77.01       75.67      0.83 o
   2   6  13        5.91        5.75      1.01 o
   3   6  13        7.17        9.89      0.93 o
   4   6  13       37.89       41.73      1.15 o
  -4   7  13       71.61       75.32      1.39 o
  -3   7  13       32.56       33.46      1.10 o
  -2   7  13        8.45        8.40      0.77 o
  -1   7  13       24.56       25.95      0.56 o
   0   7  13      334.35      342.20      2.29 o
   1   7  13       46.31       49.20      0.87 o
   2   7  13       29.82       30.43      1.04 o
   3   7  13        1.27        0.46      0.95 o
  -4   8  13        1.09        1.07      1.17 o
  -3   8  13        1.11        1.47      0.97 o
  -2   8  13       14.76       15.45      0.91 o
  -1   8  13        3.07        2.02      0.93 o
   0   8  13       45.90       46.44      0.94 o
   1   8  13       63.18       62.73      1.06 o
   2   8  13        2.98        1.52      0.93 o
   3   8  13        4.19        4.95      1.02 o
  -3   9  13       46.93       46.94      1.29 o
  -2   9  13       38.67       39.68      1.08 o
  -1   9  13       55.33       52.79      1.18 o
   0   9  13       78.83       79.71      1.24 o
   1   9  13       45.45       46.17      1.08 o
   2   9  13        0.01        0.27      0.97 o
   3   9  13       24.60       25.75      1.12 o
  -3  10  13       16.27       22.11      1.27 o
  -2  10  13       57.16       53.35      1.18 o
  -1  10  13       17.15       19.60      1.07 o
   0  10  13        0.35        0.86      0.86 o
   1  10  13       20.81       24.20      1.09 o
   2  10  13       55.24       56.61      1.52 o
  -2  11  13        0.05        0.53      0.87 o
  -1  11  13        1.42        2.46      0.96 o
   0  11  13       44.15       45.69      1.15 o
   1  11  13        2.04        2.57      0.94 o
   2  11  13      132.21      142.93      2.12 o
  -2  12  13       18.14       18.97      1.21 o
  -1  12  13        0.76        3.30      0.89 o
   0  12  13        3.65        4.14      1.03 o
   1  12  13        4.03        4.95      1.00 o
  -4   0  14       17.61       19.38      1.08 o
  -3   0  14       13.18       15.83      0.84 o
  -2   0  14        4.24        4.43      0.76 o
  -1   0  14       33.48       33.98      0.97 o
   0   0  14      665.06      663.27      6.38 o
   1   0  14       34.90       36.00      1.09 o
   2   0  14      137.29      137.78      1.79 o
   3   0  14       16.83       11.15      1.24 o
   4   0  14       77.58       82.09      1.66 o
  -4   1  14       26.44       31.54      0.89 o
  -3   1  14        3.28        1.87      0.62 o
  -2   1  14       35.19       35.75      0.62 o
  -1   1  14       46.42       48.65      0.70 o
   0   1  14      106.49      107.06      0.94 o
   1   1  14      112.64      114.19      1.17 o
   2   1  14        0.22        0.00      0.76 o
   3   1  14      106.11       92.02      1.31 o
   4   1  14       63.51       61.39      1.27 o
  -4   2  14        0.22        0.11      0.72 o
  -3   2  14       11.21       10.74      0.68 o
  -2   2  14       48.92       47.56      0.68 o
  -1   2  14       49.70       50.85      0.62 o
   0   2  14        6.85        7.74      0.50 o
   1   2  14       29.18       27.95      0.70 o
   2   2  14       26.12       29.46      0.74 o
   3   2  14       13.78       11.89      0.82 o
   4   2  14        9.96        8.31      0.94 o
  -4   3  14       12.05       13.50      0.77 o
  -3   3  14      293.54      268.06      1.42 o
  -2   3  14        8.02       10.30      0.61 o
  -1   3  14        9.64       10.02      0.47 o
   0   3  14       17.35       16.35      0.57 o
   1   3  14       84.98       89.27      1.29 o
   2   3  14       22.39       24.87      0.60 o
   3   3  14       76.05       67.39      0.99 o
   4   3  14        8.41        7.64      0.99 o
  -4   4  14        4.99        5.64      0.86 o
  -3   4  14       38.31       33.29      1.16 o
  -2   4  14       30.33       29.38      0.77 o
  -1   4  14      178.10      181.25      1.49 o
   0   4  14       16.06       14.46      0.57 o
   1   4  14        5.67        5.75      0.57 o
   2   4  14      131.41      129.81      1.43 o
   3   4  14       45.54       53.16      1.25 o
   4   4  14        0.98        1.97      0.96 o
  -4   5  14        6.10        6.12      1.08 o
  -3   5  14       65.91       60.63      1.10 o
  -2   5  14       81.05       80.65      1.07 o
  -1   5  14      137.15      133.94      0.87 o
   0   5  14      113.32      109.01      1.15 o
   1   5  14        7.98        7.74      0.34 o
   2   5  14        7.32        7.47      0.78 o
   3   5  14       15.30       16.77      1.05 o
  -4   6  14       42.31       55.07      1.32 o
  -3   6  14        0.03        0.16      0.96 o
  -2   6  14        1.46        0.96      0.60 o
  -1   6  14        0.06        0.00      0.53 o
   0   6  14      112.76      108.65      2.79 o
   1   6  14       33.77       35.99      0.94 o
   2   6  14       17.57       16.62      0.93 o
   3   6  14        0.03        0.13      0.92 o
  -4   7  14        0.12        0.90      1.17 o
  -3   7  14        0.01        0.30      0.97 o
  -2   7  14       33.44       30.02      0.90 o
  -1   7  14        6.84        8.24      0.74 o
   0   7  14      142.71      144.45      1.37 o
   1   7  14       22.43       19.53      0.89 o
   2   7  14       16.12       14.27      1.01 o
   3   7  14        3.46        2.54      1.13 o
  -3   8  14       37.33       42.21      1.26 o
  -2   8  14       10.00       12.64      0.91 o
  -1   8  14       30.88       31.34      0.92 o
   0   8  14       72.83       74.20      1.20 o
   1   8  14        0.27        0.50      0.77 o
   2   8  14       16.89       19.22      1.07 o
   3   8  14        3.45        6.28      1.06 o
  -3   9  14        8.50       11.78      1.11 o
  -2   9  14        0.00        1.14      0.90 o
  -1   9  14        3.65        4.56      0.93 o
   0   9  14        0.04        0.92      0.83 o
   1   9  14       28.32       28.48      1.12 o
   2   9  14        0.11        1.57      1.22 o
  -2  10  14        7.10        6.33      0.95 o
  -1  10  14        3.07        3.99      0.99 o
   0  10  14        0.80        0.00      0.87 o
   1  10  14       22.75       25.16      1.16 o
   2  10  14        1.33        2.31      1.20 o
  -2  11  14       10.70       10.76      1.02 o
  -1  11  14        5.09        5.68      1.00 o
   0  11  14       11.02       10.16      1.12 o
   1  11  14        7.81        6.24      1.09 o
  -1  12  14       53.55       49.69      1.17 o
   0  12  14        1.56        3.40      1.11 o
  -4   1  15        2.59        3.47      0.79 o
  -3   1  15       50.31       43.66      0.84 o
  -2   1  15       37.06       38.23      0.79 o
  -1   1  15        6.49        7.80      0.68 o
   0   1  15       93.90       98.09      1.10 o
   1   1  15        0.47        1.54      0.82 o
   2   1  15        4.25        5.50      0.93 o
   3   1  15        3.06        2.05      0.88 o
   4   1  15       17.32       23.51      1.17 o
  -4   2  15       60.90       66.42      1.03 o
  -3   2  15       75.85       74.44      0.97 o
  -2   2  15       29.39       32.81      0.81 o
  -1   2  15        2.80        3.31      0.61 o
   0   2  15        1.10        1.46      0.61 o
   1   2  15       10.38       11.61      0.68 o
   2   2  15        7.83        8.33      0.91 o
   3   2  15        5.83        5.66      0.91 o
  -4   3  15       12.83       13.27      0.86 o
  -3   3  15        2.71        4.25      0.74 o
  -2   3  15        1.61        2.19      0.63 o
  -1   3  15       13.21       13.33      0.59 o
   0   3  15       29.43       28.64      0.67 o
   1   3  15        1.92        2.22      0.70 o
   2   3  15       24.86       25.84      1.00 o
   3   3  15        0.24        1.76      0.96 o
  -4   4  15        7.01        9.18      0.96 o
  -3   4  15       53.10       49.06      1.02 o
  -2   4  15       93.08       85.42      1.37 o
  -1   4  15        6.36        5.64      0.31 o
   0   4  15       72.57       67.90      0.96 o
   1   4  15      187.09      183.66      2.16 o
   2   4  15       51.57       58.36      1.27 o
   3   4  15        0.14        1.15      0.98 o
  -4   5  15       11.86       14.48      1.10 o
  -3   5  15       87.75       81.77      1.24 o
  -2   5  15       19.59       18.96      1.02 o
  -1   5  15       54.19       60.25      0.97 o
   0   5  15       85.83       86.15      0.96 o
   1   5  15        0.39        1.15      0.78 o
   2   5  15       11.89       10.81      0.87 o
   3   5  15       19.67       15.01      1.07 o
  -3   6  15        1.92        2.34      0.89 o
  -2   6  15       47.53       51.55      1.21 o
  -1   6  15       77.47       80.90      1.09 o
   0   6  15       17.17       20.53      0.91 o
   1   6  15       92.97       92.73      1.23 o
   2   6  15        8.36       11.71      0.92 o
   3   6  15       28.33       26.57      1.31 o
  -3   7  15        4.54        4.27      0.92 o
  -2   7  15        9.84        9.02      0.92 o
  -1   7  15       22.44       21.99      0.86 o
   0   7  15        1.83        3.13      0.83 o
   1   7  15       27.77       30.58      0.96 o
   2   7  15       29.54       27.04      1.03 o
   3   7  15        0.39        0.04      1.15 o
  -3   8  15        8.44        7.06      1.09 o
  -2   8  15        0.07        0.00      0.97 o
  -1   8  15       37.03       34.75      0.91 o
   0   8  15       46.46       52.25      1.14 o
   1   8  15       26.34       25.32      1.14 o
   2   8  15        1.94        2.03      0.97 o
  -2   9  15       37.94       45.48      1.19 o
  -1   9  15       34.30       34.68      0.94 o
   0   9  15      101.90      102.24      1.39 o
   1   9  15        0.62        0.93      1.04 o
   2   9  15       32.00       34.36      1.26 o
  -2  10  15        6.11        5.97      1.00 o
  -1  10  15       34.82       33.15      1.00 o
   0  10  15       10.56       10.68      1.01 o
   1  10  15       81.95       87.67      1.55 o
  -1  11  15       13.39       12.95      1.17 o
   0  11  15       15.21       17.99      1.14 o
  -4   0  16        3.54        3.83      1.25 o
  -3   0  16       18.26       21.33      1.57 o
  -2   0  16        1.01        0.27      1.22 o
  -1   0  16       67.39       62.21      1.78 o
   0   0  16       33.40       35.27      1.61 o
   1   0  16        1.20        0.46      1.34 o
   2   0  16       55.29       52.41      1.50 o
   3   0  16       41.35       36.92      1.99 o
  -4   1  16        3.12        3.18      0.88 o
  -3   1  16        2.29        2.14      0.97 o
  -2   1  16       36.75       37.25      0.93 o
  -1   1  16       33.68       31.68      0.87 o
   0   1  16       24.49       27.30      1.03 o
   1   1  16       38.22       35.47      1.04 o
   2   1  16        4.86        4.05      0.94 o
   3   1  16       31.80       28.84      1.09 o
  -4   2  16        8.11        8.66      1.05 o
  -3   2  16       32.39       26.51      1.19 o
  -2   2  16       72.39       68.81      1.20 o
  -1   2  16       33.59       32.60      1.08 o
   0   2  16        5.72        4.77      0.72 o
   1   2  16       21.03       23.81      0.73 o
   2   2  16        0.85        0.70      0.91 o
   3   2  16        1.53        1.47      1.09 o
  -4   3  16       88.83       86.78      1.44 o
  -3   3  16        0.05        0.87      0.90 o
  -2   3  16       11.25       11.68      0.99 o
  -1   3  16        7.78        7.67      0.76 o
   0   3  16       83.17       81.74      1.14 o
   1   3  16        0.01        0.70      0.73 o
   2   3  16       74.45       77.67      1.59 o
   3   3  16       33.66       32.59      1.20 o
  -3   4  16       30.36       35.57      1.02 o
  -2   4  16      263.69      260.40      2.63 o
  -1   4  16       16.82       16.41      0.85 o
   0   4  16        6.92        7.38      0.86 o
   1   4  16       88.62       98.84      1.55 o
   2   4  16       93.74      101.12      2.00 o
   3   4  16        0.40        1.56      1.02 o
  -3   5  16       13.72       13.09      0.93 o
  -2   5  16       12.58       14.17      1.03 o
  -1   5  16        0.24        0.57      0.73 o
   0   5  16        7.10        9.71      0.82 o
   1   5  16        8.18       10.01      0.85 o
   2   5  16        9.46       11.14      1.20 o
   3   5  16        0.01        1.03      1.04 o
  -3   6  16        0.00        0.27      0.85 o
  -2   6  16       15.26       14.51      1.03 o
  -1   6  16       24.73       26.92      0.87 o
   0   6  16        4.75        6.38      0.84 o
   1   6  16       34.17       33.74      0.97 o
   2   6  16        1.82        1.81      1.30 o
  -3   7  16       18.42       22.23      1.19 o
  -2   7  16        2.17        2.95      0.91 o
  -1   7  16       60.14       55.15      1.06 o
   0   7  16        0.12        0.00      0.80 o
   1   7  16       15.03       16.63      1.03 o
   2   7  16        2.69        3.25      1.44 o
  -2   8  16        6.89        7.85      1.00 o
  -1   8  16        5.16        3.96      0.82 o
   0   8  16        0.02        0.19      0.89 o
   1   8  16       12.17       12.24      1.03 o
   2   8  16       14.17       17.58      1.37 o
  -2   9  16       52.69       57.61      1.20 o
  -1   9  16       11.68       14.09      0.92 o
   0   9  16       25.17       26.15      1.06 o
   1   9  16        1.06        0.00      0.98 o
  -1  10  16        4.46        3.93      0.88 o
   0  10  16        0.17        0.22      1.10 o
  -3   1  17        3.01        4.31      1.02 o
  -2   1  17        5.32        6.41      1.07 o
  -1   1  17       63.33       66.69      1.31 o
   0   1  17       27.50       25.26      1.03 o
   1   1  17        0.39        0.52      0.89 o
   2   1  17        1.68        0.64      0.86 o
   3   1  17        8.77       12.18      1.15 o
  -3   2  17        0.10        0.27      1.07 o
  -2   2  17       19.37       18.85      1.02 o
  -1   2  17       32.03       35.23      1.15 o
   0   2  17        0.65        1.71      0.73 o
   1   2  17       14.77       16.18      0.95 o
   2   2  17        2.40        1.53      1.21 o
   3   2  17        0.23        0.81      1.12 o
  -3   3  17       13.90       14.46      1.19 o
  -2   3  17       18.99       20.74      1.02 o
  -1   3  17       78.27       81.49      1.41 o
   0   3  17        8.54        9.23      0.85 o
   1   3  17        0.10        1.51      0.92 o
   2   3  17       12.62       16.14      1.39 o
  -3   4  17       10.72       10.98      1.05 o
  -2   4  17       10.17       13.31      1.09 o
  -1   4  17        7.41        7.18      1.05 o
   0   4  17        2.61        1.60      0.84 o
   1   4  17        3.79        5.79      1.03 o
   2   4  17        6.51        6.72      1.31 o
  -3   5  17        2.69        3.16      1.00 o
  -2   5  17        0.73        1.42      0.96 o
  -1   5  17        9.76       11.09      1.03 o
   0   5  17       15.53       16.30      0.90 o
   1   5  17        4.43        3.93      1.01 o
   2   5  17       54.18       50.97      3.08 o
  -2   6  17       12.87       13.16      1.04 o
  -1   6  17       46.58       47.95      1.23 o
   0   6  17      166.69      173.44      2.31 o
   1   6  17        0.04        0.13      0.97 o
   2   6  17       22.98       24.84      1.67 o
  -2   7  17        3.50        3.25      1.01 o
  -1   7  17       14.20       15.04      1.00 o
   0   7  17        1.34        0.95      0.84 o
   1   7  17        2.10        1.24      1.16 o
  -1   8  17        0.17        0.00      0.91 o
   0   8  17        2.01        1.31      0.92 o
   1   8  17       31.90       31.54      1.41 o
  -3   0  18        0.93        1.80      1.43 o
  -2   0  18        1.72        2.44      1.38 o
  -1   0  18       48.49       47.17      1.83 o
   0   0  18        4.21        2.47      1.27 o
   1   0  18       72.24       64.58      1.94 o
   2   0  18        6.65        3.73      1.37 o
  -3   1  18        5.88        4.78      1.24 o
  -2   1  18        5.54        7.23      1.15 o
  -1   1  18       10.95       10.22      1.08 o
   0   1  18       12.29        9.17      1.05 o
   1   1  18        0.24        0.00      0.96 o
   2   1  18        6.37        4.24      1.08 o
  -3   2  18       12.74       10.85      1.27 o
  -2   2  18       10.65        9.12      1.08 o
  -1   2  18        0.02        2.27      1.12 o
   0   2  18       14.11       13.46      1.03 o
   1   2  18        7.64        6.10      0.98 o
   2   2  18        1.04       -0.01      1.20 o
  -2   3  18        0.90        2.51      0.97 o
  -1   3  18       98.51      103.91      1.55 o
   0   3  18        4.08        3.17      0.85 o
   1   3  18       63.64       69.22      1.44 o
   2   3  18       46.70       52.46      1.84 o
  -2   4  18       17.73       18.73      1.06 o
  -1   4  18       26.64       27.26      1.20 o
   0   4  18        0.07        0.10      0.91 o
   1   4  18       71.77       76.73      1.45 o
   2   4  18        9.98        9.03      1.24 o
  -2   5  18        5.56        5.32      1.05 o
  -1   5  18       39.68       45.65      1.26 o
   0   5  18       49.75       56.40      1.11 o
   1   5  18       13.87       14.64      1.13 o
  -2   6  18        0.91        1.68      1.04 o
  -1   6  18        5.20        5.56      1.00 o
   0   6  18       64.44       62.67      1.20 o
   1   6  18        3.12        1.93      1.19 o
  -1   7  18        2.71        2.66      1.01 o
   0   7  18        0.41        0.00      1.00 o
  -2   1  19       22.87       23.57      1.57 o
  -1   1  19        0.34       -0.01      1.03 o
   0   1  19        0.06       -0.01      1.11 o
   1   1  19        0.32       -0.01      1.07 o
  -2   2  19        6.02        5.15      1.18 o
  -1   2  19        1.93        3.41      1.19 o
   0   2  19       34.76       38.20      1.51 o
   1   2  19        2.86        2.80      1.00 o
  -2   3  19        4.06        3.70      1.05 o
  -1   3  19        2.13        4.69      1.19 o
   0   3  19        0.08        1.88      1.26 o
   1   3  19        0.61        2.29      1.10 o
  -1   4  19        3.18        4.60      1.12 o
   0   4  19       13.21       13.87      1.36 o
   1   4  19       42.82       40.32      1.39 o
  -1   5  19        2.43        2.81      1.03 o
   0   5  19        2.60        4.16      1.21 o
 
